# Supplementary material for: The molecular evolution of cancer associated genes in mammals
Source: Sci Rep. 2024 May 22;14:11650. doi: 10.1038/s41598-024-62425-0 (PMC11109183; doi:10.1038/s41598-024-62425-0)
Supplement: Supplementary file 2 — Supplementary Information 2. [file 41598_2024_62425_MOESM2_ESM.xlsx]

## Sheet: Outgroup species
Order	Scientific name	Common name	Gene	Gene ID
Testudines	Chelonia mydas	Green sea turtle	GRB2	XM_007072559.2
Testudines	Chelonia mydas	Green sea turtle	FGL2	NW_006643513.1
Testudines	Chelonia mydas	Green sea turtle	LITAF	NW_006623855.1
Testudines	Chelonia mydas	Green sea turtle	BRCA2	XM_037892049.1
Testudines	Chelonia mydas	Green sea turtle	CD274	XM_027827949.1
Testudines	Chelonia mydas	Green sea turtle	CDC42	XM_037880992.2
Testudines	Chelonia mydas	Green sea turtle	B2M	XM_037910970.2
Testudines	Chrysemys picta	Painted Turtle	Casp8	XM_005306249.3
Galliformes	Galus galus	Chicken	IL2	NM_204153.1

## Sheet: GRB2
Order	Species name	Common name	Source	db_xref	Gene	Contig/Scafold	Reverse transcribed	Gene	Contig/Scafold	Reverse transcribed	Gene	Contig/Scafold	Reverse transcribed	Gene	Contig/Scafold	Reverse transcribed	Gene	Contig/Scafold	Reverse transcribed	Gene	Contig/Scafold	Reverse transcribed	Gene	Contig/Scafold	Reverse transcribed
Afrosoricida	Chrysochloris asiatica	Cape golden mole	NCBI	db_xref=GeneID:102839365	XM_006869581.1
Afrosoricida	Echinops telfairi	Lesser hedgehog tenrec	NCBI	db_xref=GeneID:101660259	XM_004709294.1
Afrosoricida	Microgale talazaci	Talzac's schrew tenrec	Manual extraction		PVJH01031354.1	US118 MicTal_scaffold_62692	Yes	PVJH01030437.1	US118 MicTal_scaffold_60859	No
Artiodactyla	Syncerus caffer	African buffalo	Manual extraction		CADEAB010000826.1	genome assembly, contig: Contig834	No
Artiodactyla	Vicugna pacos	Alpaca	Ensembl		ENSVPAP00000011029
Artiodactyla	Bison bison	American bison	Ensembl		ENSBBBP00000026192
Artiodactyla	Balaenoptera bonaerensis	Antarctic minke whale	Manual extraction		DF397089.1	DNA, contig: scaffold63	Yes	DF525988.1	contig: scaffold128962	Yes
Artiodactyla	Camelus dromedarius	Arabian camel	Ensembl		ENSCDRP00005009646
Artiodactyla	Camelus bactrianus	Bactrain camel	Manual extraction		KN276653.1	breed Alxa unplaced genomic scaffold scaffold436	No
Artiodactyla	Lipotes vexillifer	Baiji	NCBI	db_xref=GeneID:103079766	XM_007454348.1
Artiodactyla	Ammotragus lervia	Barbary sheep	Manual extraction		NIVO01041147.1	NAZ scaffold2733_len2693892_cov72	No
Artiodactyla	Delphinapterus leucas	Beluga whale	Ensembl		ENSDLEP00000010462
Artiodactyla	Pseudois nayaur	Bharal	Manual extraction		NIZD01135716.1	QHXNZ scaffold92402	Yes	IZD01151954.1	QHXNZ scaffold92407	Yes
Artiodactyla	Ovis canadensis	Bighorn sheep	Manual extraction		PVIS010006479.1	BS48 OviCan_scaffold_12921	No
Artiodactyla	Muntiacus crinifrons	Black muntjac	Manual extraction		SJXS01012473.1	BMJ-hj 000761F_pilon	No
Artiodactyla	Balaenoptera musculus	Blue whale	Manual extraction		CM020960.1	JJ_BM4_2016_0621 chromosome 20	Yes
Artiodactyla	Connochaetes taurinus	Blue wildebeest	Manual extraction		SJXO01002733.1	BWD-738 scaffold2748_size255713	No
Artiodactyla	Redunca redunca	Bohar reedbuck	Manual extraction		SJYQ01054118.1	BHR-557 scaffold365345_len475138_cov101	Yes	SJYQ01502001.1	BHR-557 scaffold1534362_len794_cov807_single	No
Artiodactyla	Tragelaphus eurycerus	Bongo	Manual extraction		SJYI011135163.1	BNG-9162 C52654814	Yes	SJYI010174299.1	BNG-9162 scaffold174322	Yes	SJYI011264629.1	BNG-9162 C52913864	Yes
Artiodactyla	Inia geoffrensis	Boutu	Manual extraction		RJWO010001353.1	BS63 IniGeo_flattened_line_2690	No	RJWO010000437.1	BS63 IniGeo_flattened_line_865	No
Artiodactyla	Sylvicapra grimmia	Bush duiker	Manual extraction		SJYH01005076.1	CMD-5126 tarseq_559	Yes
Artiodactyla	Bos taurus	Cattle	Ensembl		ENSBTAP00000006216
Artiodactyla	Cervus hanglu	Central asian red deer	Manual extraction		CM021196.1	CEY-2017 chromosome 5	No
Artiodactyla	Catagonus wagneri	Chacoan peccary	Ensembl		ENSCWAP00000024375
Artiodactyla	Moschus berezovskii	Chinese forest musk deer	Manual extraction		SGQJ01002302.1	16382	Yes
Artiodactyla	Hydropotes inermis	Chinese water deer	Manual extraction		SPDZ01001100.1	ZZ2017 12629	No
Artiodactyla	Pantholops hodgsonii	Chiru	Manual extraction		NW_005818746.1	unplaced genomic scaffold, PHO1.0 Scaffold974	Yes
Artiodactyla	Tursiops truncatus	Common bottlenose dolphin	NCBI	db_xref=GeneID:101324300]	XM_033848572.1
Artiodactyla	Tragelaphus oryx	Common eland	Manual extraction		SJYK013272540.1	CME-1477 42376349	Yes	SJYK010648958.1	CME-1477 37128905	No	SJYK013827390.1	CME-1477 43486099	No	SJYK012531716.1	CME-1477 40894641	Yes	SJYK010135832.1	CME-1477 36102645	No	SJYK010273966.1	CME-1477 36378919	Yes	SJYK014032375.1	CME-1477 43896089	Yes
Artiodactyla	Damaliscus lunatus	Common tsessebe	Manual extraction		SJXP01001094.1	CTB-792 scaffold1113_size866819	Yes
Artiodactyla	Ziphius cavirostris	Cuvier's beaked whale	Manual extraction		RJWS010004704.1	BS68 ZipCav_flattened_line_9397	No	RJWS010047089.1	BS68 ZipCav_flattened_line_94134	Yes
Artiodactyla	Capra hircus	Domestic goat	Ensembl		ENSCHIP00000015407
Artiodactyla	Ovis aries	Domestic sheep	Ensembl		ENSOARP00000011400
Artiodactyla	Bos grunniens	Domestic yak	Manual extraction		CM016708.1	yakHY00 ecotype maiwa chromosome 19	Yes
Artiodactyla	Capreolus pygargus	Eastern roe deer	Manual extraction		SNSB01003961.1	NDHX00028 Scaffold18597	No
Artiodactyla	Alces alces	Eurasian elk	Manual extraction		ML674284.1	MIG12-28694850	No
Artiodactyla	Balaenoptera physalus	Fin whale	Manual extraction		SGJD01001315.1	FinWhale-01 scaffold1577	Yes
Artiodactyla	Bos frontalis	Gayal	Manual extraction		RBVW01000151.1	breed Nagaland scaffold151	No
Artiodactyla	Oryx gazella	Gemsbok	Manual extraction		RAWW01007602.1	OR4864 scaffold1082	No
Artiodactyla	Litocranius walleri	Gerenuk	Manual extraction		SJYG01000235.1	GRK-570 scaffold237_size3211171	No
Artiodactyla	Nanger granti	Grant's gazelle	Manual extraction		SJYD01053418.1	GTG-3714 tarseq_74694	No
Artiodactyla	Tragelaphus strepsiceros	Greater kudu	Manual extraction		SJYU01004765.1	GTK-544 tarseq_3627	No
Artiodactyla	Eschrichtius robustus	Grey whale	Manual extraction		NIPP01000298.1	ER-14-168 kmer60-min500	No
Artiodactyla	Phocoena phocoena	Harbour porpoise	Manual extraction		PKGA01140304.1	ScshVNz_8323	Yes
Artiodactyla	Tragelaphus scriptus	Harnessed bushbuck	Manual extraction		SJXY01009147.1	BUB-555 scaffold19052_len66054_cov72	Yes
Artiodactyla	Cephalophus harveyi	Harvey's duiker	Manual extraction		SJYT01031605.1	HVD-549 scaffold4729_size178103	No	SJYT01075523.1	HVD-549 scaffold3481_size242357	Yes
Artiodactyla	Hippopotamus amphibius	Hippopotamus	Manual extraction		PVJP02000002.1	BS01 ScHSfme_2;HRSCAF=450	No
Artiodactyla	Beatragus hunteri	Hirola	Manual extraction		PVKQ01011457.1	BS46 BeaHun_scaffold_22858	Yes
Artiodactyla	Megaptera novaeangliae	Humpback whale	Manual extraction		RYZJ01001369.1	breed North Atlantic isolate ASU/GRON-1 ScjyzU5_170.1	No
Artiodactyla	Aepyceros melampus	Impala	Manual extraction		SJXQ01006153.1	IMP-100 tarseq_212	No	SJXQ01012610.1	IMP-100 tarseq_1441	Yes
Artiodactyla	Axis porcinus	Indian hog deer	Manual extraction		QQTR01001330.1	Zoohd001 scaffold_104	No
Artiodactyla	Muntiacus muntjak	Indian muntjac	Manual extraction		CM018501.1	UTSW_UCB_Mm chromosome 1	No
Artiodactyla	Tursiops aduncus	Indo Pacific bottlenose dolphin	Manual extraction		NCQN01000373.1	CRI000098 scaffold_428	Yes
Artiodactyla	Sousa chinensis	Indo Pacific humpback dolphin	Manual extraction		RWJT01001488.1	SCSF scaffold22	No
Artiodactyla	Platanista minor	Indus river dolphin	Manual extraction		RJWK010186108.1	BS66 PlaMin_flattened_line_372010	No
Artiodactyla	Tragulus javanicus	Java mouse deer	Manual extraction		PVHZ020001418.1	US108 ScTR3Pl_1403;HRSCAF=44082	Yes
Artiodactyla	Madoqua kirkii	Kirk's dik dik	Manual extraction		SJYC01007343.1	KDD-541 tarseq_9854_10	No
Artiodactyla	Oreotragus oreotragus	Klipspringer	Manual extraction		SJYX01011061.1	KSP-560 tarseq_20023	No	SJYX01003874.1	KSP-560 tarseq_7575	No
Artiodactyla	Pontoporia blainvillei	La Plata dolphin	Manual extraction		PGGH01167666.1	BP203 contig170021	No	PGGH01359171.1	BP203 contig363405	No	PGGH01421008.1	BP203 contig425714	No	PGGH01045350.1	BP203 contig46061	Yes
Artiodactyla	Tragelaphus imberbis	Lesser kudu	Manual extraction		SJYM01033637.1	LEK-543 tarseq_316800	Yes	SJYM01003064.1	LEK-543 tarseq_26	No
Artiodactyla	Tragulus kanchil	Lesser mouse deer	Manual extraction		SJXW01015647.1	LMD-DV tarseq_3717	No
Artiodactyla	Globicephala melas	Long finned pilot whale	NCBI	db_xref=GeneID:115842619	XM_030837641.1
Artiodactyla	Giraffa tippelskirchi	Masai giraffe	Manual extraction		LVKQ01177429.1	MA1 scaffold7891b1e254574_16	Yes	LVKQ01177430.1	MA1 scaffold7891b1e254574_17	Yes
Artiodactyla	Philantomba maxwellii	Maxwell's duiker	Manual extraction		SJYS01011981.1	MXD-5126 tarseq_23583	No
Artiodactyla	Balaenoptera acutorostrata	Minke whale	NCBI	db_xref=GeneID:103010512	XM_007185672.2
Artiodactyla	Oreamnos americanus	Mountain goat	Manual extraction		WJNR01001950.1	splAK2016 ScXtcTc_1952;HRSCAF=141485	Yes
Artiodactyla	Tragelaphus buxtoni	Mountain nyala	Manual extraction		SJYJ011169900.1	MTN-9119 C75995944	No	SJYJ012422892.1	MTN-9119 C78957919	No	SJYJ010136461.1	MTN-9119 scaffold136485	Yes	SJYJ012558641.1	MTN-9119 C79569261	No	SJYJ010105802.1	MTN-9119 scaffold105821	No
Artiodactyla	Odocoileus hemionus	Mule deer	Manual extraction		RCHL01015846.1	MD92 scaffold15846	No
Artiodactyla	Neophocaena asiaeorientalis	Narrow ridged finless porpoise	NCBI	db_xref=GeneID:112410317	XM_024760809.1
Artiodactyla	Monodon monoceros	Narwhal	NCBI	db_xref=GeneID:114889675	XM_029213138.1
Artiodactyla	Hemitragus hylocrius	Nilgiri tahr	Manual extraction		PVJR01005986.1	BS50 HemHyl_scaffold_11926	Yes
Artiodactyla	Eubalaena japonica	North Pacific right whale	Manual extraction		RJWP010000773.1	BS61 EubJap_flattened_line_1543	No	RJWP010005999.1	BS61 EubJap_flattened_line_11983	No
Artiodactyla	Giraffa camelopardalis	Northern giraffe	Manual extraction		SJXV01010229.1	GFE-hd scaffold204	No
Artiodactyla	Okapia johnstoni	Okapi	Manual extraction		LVCL010217404.1	scaffold15051_13
Artiodactyla	Orcinus orca	Orca	NCBI	db_xref=GeneID:101271441	XM_004275473.3		No	LVCL011197426.1	C21947013_1	Yes
Artiodactyla	Ourebia ourebi	Oribi	Manual extraction		SJXZ013283453.1	ORB-4223 198475100	Yes	SJXZ013219278.1	ORB-4223 198346746	No	SJXZ013337532.1	ORB-4223 198583258	No	SJXZ013090107.1	ORB-4223 198088390	Yes
Artiodactyla	Lagenorhynchus obliquidens	Pacific white sided dolphin	NCBI	db_xref=GeneID:113606438	XM_027080646.1
Artiodactyla	Elaphurus davidianus	Pere David's deer	Manual extraction		JRFZ01141727.1	breed Woburn Abbey isolate Dafeng scaffold137	No
Artiodactyla	Sus scrofa	Pig	Ensembl		ENSSSCP00000018229
Artiodactyla	Antilocapra americana	Pronghorn	Manual extraction		PVKT020004443.1	BS35 ScwEJLR_4405;HRSCAF=55187_0	Yes
Artiodactyla	Procapra przewalskii	Przewalski's gazelle	Manual extraction		SJYF01227707.1	PLG-pushi scaffold1068774_len538_cov73	No	SJYF01000082.1	PLG-pushi scaffold158_len8526130_cov167	Yes
Artiodactyla	Kogia breviceps	Pygmy sperm whale	Manual extraction		RJWL010027116.1	BS64 KogBre_flattened_line_54223	Yes	RJWL010033316.1	BS64 KogBre_flattened_line_66621	No
Artiodactyla	Cervus elaphus	Red deer	Manual extraction		CM008012.1	Hungarian chromosome 5	No
Artiodactyla	Muntiacus reevesi	Reeves muntjac	Manual extraction		CM018495.1	UCam_UCB_Mr chromosome 17	No
Artiodactyla	Rangifer tarandus	Reindeer	Manual extraction		PVIN010004025.1	US061 RanTarSib_scaffold_8042	No	PVIN010014265.1	US061 RanTarSib_scaffold_28515	Yes
Artiodactyla	Neotragus pygmaeus	Royal antelope	Manual extraction		SJYV01003867.1	RAL-4837 tarseq_18767	No	SJYV01001400.1	RAL-4837 tarseq_17102	Yes
Artiodactyla	Hippotragus niger	Sable antelope	Manual extraction		VHQK01014922.1	SB2152 Hip_nig_2_phX_scaffold15129	Yes
Artiodactyla	Saiga tatarica	Saiga antelope	Manual extraction		PVIK010014946.1	BS49 SaiTat_scaffold_29850	Yes	PVIK010051528.1	BS49 SaiTat_scaffold_102982	Yes	PVIK010045789.1	BS49 SaiTat_scaffold_91509	Yes
Artiodactyla	Capra sibirica	Siberian ibex	Manual extraction		NIYN02049601.1	CNS scaffold1149_len6494520_cov221	Yes
Artiodactyla	Moschus moschiferus	Siberian musk deer	Manual extraction		PVHU021072411.1	BS20 Scw3uUT_1114171;HRSCAF=1217692	No
Artiodactyla	Tragelaphus spekii	Sitatunga	Manual extraction		SJYL010003490.1	STG-9200 tarseq_144362	Yes
Artiodactyla	Mesoplodon bidens	Sowerby's beaked whale	Manual extraction		PVJJ010003045.1	US080 MesBid_scaffold_6086	No
Artiodactyla	Physeter catodon	Sperm whale	Not available
Artiodactyla	Antidorcas marsupialis	Springbok	Manual extraction		SJYB01004231.1	SGB-9149 tarseq_88643	No
Artiodactyla	Raphicerus campestris	Steenbok	Manual extraction		SJYW01048467.1	SNB-1993 tarseq_56068	No
Artiodactyla	Neotragus moschatus	Suni	Manual extraction		SJYA01002452.1	SUN-559 tarseq_81216	No
Artiodactyla	Eudorcas thomsonii	Thomson's gazzelle	Manual extraction		SJYE01014073.1	TMG-4057 scaffold20895	Yes
Artiodactyla	Phocoena sinus	Vaquita	NCBI	db_xref=GeneID:116746378	XM_032617843.1
Artiodactyla	Bubalus bubalis	Water buffalo	NCBI	db_xref=GeneID:102394713	XM_006045245.2
Artiodactyla	Kobus ellipsiprymnus	Waterbuck	Manual extraction		SJYR01000225.1	DFW-375 scaffold232_size1574678	Yes
Artiodactyla	Capreolus capreolus	Western roe deer	Manual extraction		CCMK010363908.1	genome assembly kmer631, contig DEER_K63_SCAFFOLD363908	No
Artiodactyla	Przewalskium albirostris	White lipped deer	Manual extraction		SJXR01000506.1	WLD-bcl scaffold683_len6781635_cov128	No
Artiodactyla	Odocoileus virginianus	White tailed deer	Manual extraction		SJXR01000506.1	WLD-bcl scaffold683_len6781635_cov128	No
Artiodactyla	Camelus ferus	Wild bactrian camel	Manual extraction		CM020783.1	YT-003-E chromosome 16	No
Artiodactyla	Capra aegagrus	Wild goat	Manual extraction		CM003233.1	BamuBGIKM chromosome 19	No
Artiodactyla	Bos mutus	Wild yak	Ensembl		ENSBMUP00000011430
Artiodactyla	Bos indicus	Zebu	NCBI	db_xref=GeneID:109574040	XM_019981747.1
Carnivora	Lycaon pictus	African wild dog	Manual extraction		CM007573.1	South Africa Ananku chromosome 9	No
Carnivora	Mellivora capensis	American badger	Manual extraction		PISX010004190.1	BS25 MelCap_flattened_line_8364	No
Carnivora	Ursus americanus	American black bear	Manual extraction		LZNR01004479.1	MABB319796 Contig4483	No
Carnivora	Neovison vison	American mink	Ensembl		ENSNVIP00000013678
Carnivora	Arctocephalus gazella	Antarctic fur seal	Manual extraction		CAAAJK010004319.1	contig: ScWAj4l_4319_HRSCAF=5266	No
Carnivora	Vulpes lagopus	Arctic fox	Manual extraction		PISU010001580.1	US066 VulLag_flattened_line_3157	No
Carnivora	Paradoxurus hermaphroditus	Asian palm civet	Manual extraction		PITB01028313.1	BSD07 ParHer_flattened_line_56578	No	PITB01003389.1	BSD07 ParHer_flattened_line_6763	Yes
Carnivora	Ursus americanus	Asiatic black bear	Ensembl		ENSUTTP00000019268
Carnivora	Mungos mungo	Banded mongoose	Manual extraction		PISW01001209.1	US063 MunMun_flattened_line_2416	No
Carnivora	Felis nigripes	Black footed cat	Manual extraction		PISY01095772.1	BS47 FelNig_flattened_line_191445	No	PISY01154657.1	BS47 FelNig_flattened_line_309176	No	PISY01063034.1	BS47 FelNig_flattened_line_125998	No	PISY01062207.1	BS47 FelNig_flattened_line_124346	Yes
Carnivora	Ursus arctos	Brown bear	NCBI	db_xref=GeneID:113244637	XM_026484164.1
Carnivora	Zalophus californianus	California sea lion	NCBI	db_xref=GeneID:113939579	XM_027625895.1
Carnivora	Lynx canadensis	Canada Lynx	Ensembl		ENSLCNP00005034927
Carnivora	Acinonyx jubatus	Cheetah	Manual extraction		QURD01003330.1	Rico Aci_jub_2_ph2_scaffold152	Yes
Carnivora	Puma concolor	Cougar	NCBI	db_xref=GeneID:112864567	XM_025927597.1
Carnivora	Canis lupus dingo	Dingo	NCBI	db_xref=GeneID:483312	XM_540431.6
Carnivora	Canis lupus familiaris	Dog	Ensembl		ENSCAFP00000049390
Carnivora	Felis catus	Domestic cat	Ensembl		ENSFCAP00000023767
Carnivora	Helogale parvula	Dwarf mongoose	Manual extraction		PJEM01011033.1	US077 HelPar_flattened_line_22040	Yes	PJEM01006947.1	US077 HelPar_flattened_line_13879	Yes
Carnivora	Lutra lutra	Eurasian otter	Manual extraction		LR738418.1	genome assembly, chromosome: 16	No
Carnivora	Mustela putorius	European polecat	Manual extraction		NW_004569166.1	ID#1420 breed Sable unplaced genomic scaffold, MusPutFur1.0 scaffold00025	No
Carnivora	Mustela putorius furo	Ferret	Ensembl		ENSMPUP00000013779
Carnivora	Cryptoprocta ferox	Fossa	Manual extraction		PJEU01002663.1	BS36 CryFer_flattened_line_5322	No	PJEU01001399.1	BS36 CryFer_flattened_line_2795	No
Carnivora	Pteronura brasiliensis	Giant otter	Manual extraction		PJEN01002349.1	BS51 PteBra_flattened_line_4678	No
Carnivora	Ailuropoda melanoleuca	Giant panda	NCBI	db_xref=GeneID:100468916	XM_019800317.2
Carnivora	Halichoerus grypus	Grey seal	Manual extraction		JAAXOB010006109.1	241Hg scf7180000029964	No
Carnivora	Canis lupus	Grey wolf	Manual extraction		VAWD01000038.1	breed Chinese wolf isolate RKW13451 Clup_scaff_38	No
Carnivora	Phoca vitulina	Harbour seal	Manual extraction		JAAXOB010006109.1	241Hg scf7180000029964	No
Carnivora	Neomonachus schauinslandi	Hawaiian monk seal	NCBI	db_xref=GeneID:110572604	XM_021681005.1
Carnivora	Mellivora capensis	Honey badger	Manual extraction		PISX010004190.1	BS25 MelCap_flattened_line_8364	No
Carnivora	Lynx pardinus	Iberian lynx	Manual extraction		CAAGRJ010038215.1	genome assembly, contig: lp23s26092	Yes
Carnivora	Panthera onca	Jaguar	Manual extraction		PISV01006258.1	BS21 PanOnc_flattened_line_12505	No	PISV01017111.1	BS21 PanOnc_flattened_line_34191	Yes
Carnivora	Panthera pardus	Leopard	NCBI	db_xref=GeneID:109276940	XM_019466235.1
Carnivora	Prionailurus bengalensis	Leopard cat	Manual extraction		BIMV01049569.1	No61 DNA, Prbe_49569	No
Carnivora	Panthera leo	Lion	Ensembl		ENSPLOP00000020057
Carnivora	Suricata suricatta	Meerkat	Manual extraction		XM_029929216.1
Carnivora	Lontra canadensis	North American river otter	NCBI	db_xref=GeneID:116875290	XM_032870631.1
Carnivora	Mirounga angustirostris	Northern elephant seal	Manual extraction		PITE01017503.1	BS05 MirAng_flattened_line_34951	Yes	PITE01018530.1	BS05 MirAng_flattened_line_37004	No
Carnivora	Callorhinus ursinus	Northern fur seal	NCBI	db_xref=GeneID:112814423	XM_025859979.1
Carnivora	Odobenus rosmarus divergens	Pacific walrus	NCBI	db_xref=GeneID:101362094	XM_004394340.2
Carnivora	Ursus maritimus	Polar bear	Ensembl		ENSUMAP00000011527	TameXAggressive cross scaffold32	Yes
Carnivora	Vulpes vulpes	Red fox	NCBI		NBDQ01000032.1
Carnivora	Ailurus fulgens	Red panda	Manual extraction		LNAC01000251.1	RP43 red-panda_000250	Yes
Carnivora	Martes zibellina	Sable	Manual extraction		RDFD01006948.1	GKM scaffold_202	Yes
Carnivora	Enhydra lutris	Sea otter	NCBI	db_xref=GeneID:111160411	XM_022523512.1
Carnivora	Mirounga leonina	Southern elephant seal	Manual extraction	db_xref=GeneID:118024273	XM_035026042.1
Carnivora	Crocuta crocuta	Spotted hyena	Manual extraction		VOAJ01000527.1	KB4526 scaffold50	No
Carnivora	Eumetopias jubatus	Steller sea lion	NCBI	db_xref=GeneID:114216301	XM_028112865.1
Carnivora	Mustela erminea	Stoat	NCBI	db_xref=GeneID:116577197	XM_032320086.1
Carnivora	Hyaena hyaena	Striped hyena	Manual extraction		PEQU01000022.1	Hyena2069 scaffold_21	Yes
Carnivora	Panthera tigris	Tiger	Ensembl		ENSPTIP00000020872
Carnivora	Leptonychotes weddellii	Weddell seal	Manual extraction		KB719574.1	WS11-02 unplaced genomic scaffold scaffold04868	No	APMU01019038.1	WS11-02 contig019038	No
Carnivora	Spilogale gracilis	Western spotted skunk	Manual extraction		PITA01009715.1	US072 SpiGra_flattened_line_19416	Yes	PITA01024528.1	US072 SpiGra_flattened_line_49024	No
Carnivora	Gulo gulo	Wolverine	Manual extraction		CYRY02043638.1	contig: scaffold6598	Yes	CYRY02034790.1	contig: scaffold44653	Yes
Chiroptera	Mormoops blainvillei	Antillean ghost faced bat	Manual extraction		PVJD01000653.1	US096 MorMeg_scaffold_1303	No
Chiroptera	Eptesicus fuscus	Big brown bat	NCBI	db_xref=GeneID:103298291	XM_008155063.2
Chiroptera	Pteropus alecto	Black flying fox	NCBI	db_xref=GeneID:102878822	XM_006912225.3
Chiroptera	Myotis brandtii	Brandt's bat	NCBI	db_xref=GeneID:102241832	XM_005884282.2
Chiroptera	Tadarida brasiliensis	Brazilian free tailed bat	Manual extraction		PVIG010034835.1	US034 TadBra_scaffold_69658	No	PVIG010019149.1	US034 TadBra_scaffold_38289	No	PVIG010018134.1	US034 TadBra_scaffold_36259	Yes
Chiroptera	Macrotus californicus	California big eared bat	Manual extraction		VMDR010000002.1	US035 MacCal__line_2	Yes
Chiroptera	Hipposideros galeritus	Cantor's roundleaf bat	Manual extraction		PVLB01022136.1	US101 HipGal_scaffold_44091	No
Chiroptera	Rhinolophus sinicus	Chinese rufous horseshoe bat	Manual extraction		NW_017739145.1	Zhonghua_01 unplaced genomic scaffold, ASM188883v1	Yes
Chiroptera	Pipistrellus pipistrellus	Common pipistrelle	Manual extraction		PVIQ01021292.1	US040 PipPip_scaffold_42565	Yes	PVIQ01022446.1	US040 PipPip_scaffold_44871	No	PVIQ01024371.1	US040 PipPip_scaffold_48719	No
Chiroptera	Desmodus rotundus	Common vampire bat	NCBI	db_xref=GeneID:112298645	XM_024553659.1
Chiroptera	Myotis davidii	David's myotis	NCBI	db_xref=GeneID:102754991	XM_006762768.2
Chiroptera	Rousettus aegyptiacus	Egyptian fruit bat	NCBI	db_xref=GeneID:107503781	XM_016132533.1
Chiroptera	Nycticeius humeralis	Evening bat	Manual extraction		VMDQ010049103.1	US023 NycHum__flattened_line_98179	No	VMDQ010068864.1	US023 NycHum__flattened_line_137697	Yes	VMDQ010049103.1	US023 NycHum__flattened_line_98179	Yes
Chiroptera	Hipposideros armiger	Great roundleaf bat	Manual extraction		JXIK01000088.1	ML-2016 scaffold_87	Yes
Chiroptera	Noctilio leporinus	Greater bulldog bat	Manual extraction		PVIW01004700.1	US093 NocLep_scaffold_9393	Yes	PVIW01000971.1	US093 NocLep_scaffold_1939	Yes
Chiroptera	Rhinolophus ferrumequinum	Greater horseshoe bat	NCBI	db_xref=GeneID:117013296	XM_033090291.1
Chiroptera	Myotis myotis	Greater mouse eared bat	Manual extraction		PVIZ010000181.1	US100 MyoMyo_scaffold_359	Yes	PVIZ010021025.1	US100 MyoMyo_scaffold_42010	Yes
Chiroptera	Micronycteris hirsuta	Hairy big eared bat	Manual extraction		PVJI01011674.1	US037 MicHir_scaffold_23337	No	PVJI01012615.1	US037 MicHir_scaffold_25219	No
Chiroptera	Aeorestes cinereus	Hoary bat	Manual extraction		JAAGEH010000427.1	Cryan_1219 598	Yes	PVKW010014027.1	US110 AllBul_scaffold_28037	Yes
Chiroptera	Megaderma lyra	Indian false vampire bat	Manual extraction		PVJL010006335.1	US036 MegLyr_scaffold_12661	No
Chiroptera	Pteropus giganteus	Indian flying fox	Manual extraction		CACVBW010015600.1	contig: scaff2links_dag_67	No
Chiroptera	Artibeus jamaicensis	Jamaican fruit bat	Manual extraction		PVKR01014126.1	US092 ArtJam_scaffold_28223	Yes	PVKR01005649.1	US092 ArtJam_scaffold_11286	No
Chiroptera	Craseonycteris thonglongyai	Kitti's hog nosed bat	Manual extraction		PVKE010003130.1	US097 CraTho_scaffold_6249	Yes	PVKE010018683.1	US097 CraTho_scaffold_37327	Yes
Chiroptera	Pteropus vampyrus	Large flying fox	Ensembl		ENSPVAP00000007969
Chiroptera	Eonycteris spelaea	Lesser dawn bat	Manual extraction		PUFA01000279.1	SIG01 000278F	Yes
Chiroptera	Cynopterus brachyotis	Lesser short nosed fruit bat	Manual extraction		SSHV01010290.1	CB-01 scaffold78185_cov71	No
Chiroptera	Myotis lucifugus	Little brown bat	Ensembl		ENSMLUP00000013902
Chiroptera	Murina aurata	Little tube nosed bat	Manual extraction		PVJC01000680.1	US074 MurFea_scaffold_1358	Yes	PVJC01006694.1	US074 MurFea_scaffold_13383	Yes
Chiroptera	Macroglossus sobrinus	Long tounged fruit bat	Manual extraction		PVKZ01001873.1	US102 MacSob_scaffold_3636	Yes
Chiroptera	Miniopterus natalensis	Natal long fingered bat	NCBI	db_xref=GeneID:107536618	XM_016212430.1
Chiroptera	Phyllostomus discolor	Pale spear nosed bat	NCBI	db_xref=GeneID:114503433	XM_028521012.1
Chiroptera	Antrozous pallidus	Pallid bat	Manual extraction		VMDP01062108.1	US032 AntPal__flattened_line_124187	Yes	VMDP01076009.1	US032 AntPal__flattened_line_151988	Yes	VMDP01054230.1	US032 AntPal__flattened_line_108435	No
Chiroptera	Pteronotus parnellii	Parnell's mustached bat	Manual extraction		KE848797.1	unplaced genomic scaffold PP_scaffold_44039	Yes	KE893361.1	unplaced genomic scaffold PP_scaffold_113679	No	AWGZ01180434.1	PP_contig_198071	No
Chiroptera	Lasiurus borealis	Red bat	Manual extraction		PVJN01016097.1	US024 LasBor_scaffold_32183	Yes	PVJN01065211.1	US024 LasBor_scaffold_130394	Yes
Chiroptera	Miniopterus schreibersii	Schreiber's long fingered	Manual extraction		PVJG01001025.1	US075 MinSch_scaffold_2043	No
Chiroptera	Carollia perspicillata	Seba's short tailed bat	Manual extraction		PVKM010047940.1	US073 CarPer_scaffold_95836	Yes	PVKM010081775.1	US073 CarPer_scaffold_163487	No	PVKM010033487.1	US073 CarPer_scaffold_66946	Yes
Chiroptera	Eidolon helvum	Straw coloured fruit bat	Manual extraction		AWHC01111392.1	EH_contig_119917	Yes	AWHC01256192.1	EH_contig_270917	No
Chiroptera	Tonatia saurophila	Stripe headed round eared bat	Manual extraction		PVIA01006624.1	US038 TonSau_scaffold_13236	Yes	PVIA01002248.1	US038 TonSau_scaffold_4492	Yes
Chiroptera	Anoura caudifer	Tailed tailless bat	Manual extraction		PVKU01000303.1	US021 AnoCau_scaffold_602	No
Cingulata	Dasypus novemcinctus	Nine banded armadillo	Manual extraction		JH571191.1	unplaced genomic scaffold Scaffold26863	No
Cingulata	Chaetophractus vellerosus	Screaming hairy armadillo	Manual extraction		PVKH010075068.1	US068 ChaVel_scaffold_150111	No	PVKH010172356.1	US068 ChaVel_scaffold_344676	No	PVKH010197895.1	US068 ChaVel_scaffold_395751	No	PVKH010100326.1	US068 ChaVel_scaffold_200622	No
Cingulata	Tolypeutes matacus	Southern three banded armadillo	Manual extraction		PVIB010180570.1	US073 TolMat_scaffold_361082	Yes	PVIB010031418.1	US073 TolMat_scaffold_62813	Yes	PVIB010129479.1	US073 TolMat_scaffold_258908	No	PVIB010186030.1	US073 TolMat_scaffold_372002	Yes
Dasyuromorphia	Thylacinus cynocephalus	Thylacine	Manual extraction		VAHE01000054.1	PY-MV-C5757 Tcyn_scaff_54	No
Dasyuromorphia	Sarcophilus harrisii	Tasmanian devil	Manual extraction		LR735557.1	chromosome: 4	Yes
Dermoptera	Galeopterus variegatus	Sunda flying lemur	NCBI	db_xref=GeneID:103585172	XM_008566070.1
Didelphimorphia	Trichosurus vulpecula	Common brush tail possum	Manual extraction		CM021908.1	mTriVul1 chromosome 4	No	JAANDE010000004.1	mTriVul1 chromosome 4	No
Diprotodontia	Vombatus ursinus	Common wombat	Ensembl		ENSVURP00010015476
Diprotodontia	Monodelphis domestica	Grey short tailed opossum	Ensembl		ENSMODP00000009105
Diprotodontia	Phascolarctos cinereus	Koala	Manual extraction		MSTS01000098.1	Bilbo 61053 phaCin_unsw_v4.1.fa.scaf00098	No
Diprotodontia	Gymnobelideus leadbeateri	Leadbeaters possum	Manual extraction		WOXC01011792.1	B50252 contig_9344	Yes
Eulipotyphla	Sorex araneus	Common shrew	NCBI	db_xref=GeneID:101544020	XM_004615664.1
Eulipotyphla	Scalopus aquaticus	Eastern mole	Manual extraction		PVIJ01000156.1	US009 ScaAqu_scaffold_310	No
Eulipotyphla	Erinaceus europaeus	European hedgehog	NCBI	db_xref=GeneID:103115085	XM_007524838.2
Eulipotyphla	Condylura cristata	Star nosed mole	NCBI	db_xref=GeneID:101619410	XM_004693496.2
Hyracoidea	Procavia capensis	Rock hyrax	Manual extraction		PVIO02826495.1	US060 ScHvXvP_827775;HRSCAF=1046947	Yes
Hyracoidea	Heterohyrax brucei	Yellow spotted hyrax	Manual extraction		PVJQ01000007.1	US064 HetBruBak_scaffold_12	Yes
Lagomorpha	Ochotona princeps	American pika	Ensembl		ENSOPRP00000011345
Lagomorpha	Oryctolagus cuniculus	European rabbit	Manual extraction		GL018845.1	unplaced genomic scaffold chrUn0147	No
Lagomorpha	Lepus timidus	Mountain hare	Manual extraction		VUAX01000539.1	LTM.BIO.3104 Scaffold_2378	Yes	VUAX01000133.1	LTM.BIO.3104 Scaffold_151	Yes	CM019670.1	LTM.BIO.3104 ecotype Ireland chromosome 2	No
Lagomorpha	Lepus americanus	Snowshoe hare	Manual extraction		PVJM010042470.1	BS55 LepAme_scaffold_84899	Yes	PVJM010024848.1	BS55 LepAme_scaffold_49668	Yes
Macroscelidea	Elephantulus edwardii	Cape elephant shrew	Manual extraction	db_xref=GeneID:102846092	XM_006886210.1
Monotremata	Ornithorhynchus anatinus	Platypus	Manual extraction	db_xref=GeneID:100075806	XM_029057015.1
Perissodactyla	Tapirus indicus	Asiatic tapir	Manual extraction		PVIE01001535.1	BS100 TapInd_scaffold_3052	Yes
Perissodactyla	Diceros bicornis	Black rhinoceros	Manual extraction		PVJY021981225.1	BS38 Sc7dOMt_1981995;HRSCAF=2023650	Yes
Perissodactyla	Tapirus terrestris	Brazilian tapir	Manual extraction		PVID01003262.1	BS40 TapTer_scaffold_6519	No
Perissodactyla	Equus asinus	Donkey	Ensembl		ENSEASP00005000589
Perissodactyla	Equus caballus	Horse	Ensembl		ENSECAP00000007886
Perissodactyla	Equus przewalskii	Przewalski's horse	NCBI	db_xref=GeneID:103546580	XM_008513268.1
Perissodactyla	Ceratotherium simum	Southern white rhinoceros	NCBI	db_xref=GeneID:101394151	XM_004432752.2
Perissodactyla	Dicerorhinus sumatrensis	Sumatran rhinoceros	Manual extraction		PEKH010000692.1	Ipuh scaffold691	Yes
Pholidota	Manis pentadactyla	Chinese pangolin	Manual extraction		KN026787.1	MPE899 unplaced genomic scaffold Scaffold21887	No
Pholidota	Manis javanica	Sunda pangolin	NCBI	db_xref=GeneID:108400653	XM_017666169.1
Pholidota	Phataginus tricuspis	Tree pangolin	Manual extraction		SOZM010008885.1	BS60 ManTri_flattened_line_17763	No	SOZM010005684.1	BS60 ManTri_flattened_line_11363	No
Pilosa	Myrmecophaga tridactyla	Giant anteater	Manual extraction		PVIY010024387.1	BS39 MyrTri_scaffold_48747	Yes	PVIY010018028.1	PVIY010018028.1	Yes
Pilosa	Choloepus hoffmanni	Hoffmann's two toed sloth	Manual extraction		KN191462.1	OR478-KB4484 unplaced genomic scaffold Scaffold258448	Yes
Pilosa	Choloepus didactylus	Southern two toed sloth	Manual extraction		PVKG010297523.1	US054 ChoDid_scaffold_594947	Yes
Pilosa	Tamandua tetradactyla	Southern tamandua	Manual extraction		PVIF010003556.1	US055 TamTet_scaffold_7101	Yes	PVIF010141044.1	US055 TamTet_scaffold_281990	Yes	PVIF010101182.1	US055 TamTet_scaffold_202304	Yes
Primate	Colobus angolensis	Angola colobus	NCBI	db_xref=GeneID:105513930	XM_011944970.1
Primate	Daubentonia madagascariensis	Aye aye	Manual extraction		PVJZ01000447.1	BS11 DauMad_scaffold_889	No
Primate	Ateles geoffroyi	Black handed spider monkey	Manual extraction		PVHS01021524.1	BS17 AteGeo_scaffold_43023	No
Primate	Eulemur macaco	Black lemur	Manual extraction		LGHX01000228.1	Harmonia scaffold203	No
Primate	Rhinopithecus bieti	Black snub nosed monkey	Ensembl		ENSRBIP00000016424
Primate	Eulemur flavifrons	Blue eyed black lemur	Manual extraction		LGHW01000229.1	Harlow scaffold203	No
Primate	Saimiri boliviensis boliviensis	Bolivian squirrel monkey	Ensembl		ENSSBOP00000034988
Primate	Plecturocebus donacophilus	Bolivian titi	Manual extraction		PVKP010019497.1	BS44 CalDon_scaffold_38971	No	PVKP010021708.1	BS44 CalDon_scaffold_43390	No
Primate	Pan paniscus	Bonobo	Ensembl		ENSPPAP00000009849
Primate	Eulemur fulvus	Brown lemur	Manual extraction		PVJU010052253.1	BS10 EulFul_scaffold_104492	Yes	PVJU010079136.1	BS10 EulFul_scaffold_158252	Yes	PVJU010039599.1	BS10 EulFul_scaffold_79188	Yes
Primate	Otolemur garnettii	Bushbaby	Ensembl		ENSOGAP00000002746
Primate	Pan troglodytes	Common chimpanzee	Ensembl		ENSPTRP00000016382
Primate	Callithrix jacchus	Common marmoset	Ensembl		ENSCJAP00000067776
Primate	Mirza coquereli	Coquerel's mouse lemur	Manual extraction		PVHQ01022197.1	BS13 MizCoq_scaffold_44348	Yes	PVHQ01017787.1	BS13 MizCoq_scaffold_35540	No	PVHQ01057084.1	BS13 MizCoq_scaffold_114007	No
Primate	Propithecus coquereli	Coquerel's sifaka	Ensembl		ENSPCOP00000017791
Primate	Macaca fascicularis	Crab eating macaque	Ensembl		ENSMFAP00000001623
Primate	Cercopithecus neglectus	De Brazza's monkey	Manual extraction		PVKI010093052.1	BS29 CertNeg_scaffold_186073	No	PVKI010089766.1	BS29 CertNeg_scaffold_179503	Yes	PVKI010012418.1	BS29 CertNeg_scaffold_24837	No
Primate	Mandrillus leucophaeus	Drill	Ensembl		ENSMLEP00000017678
Primate	Saguinus imperator	Emperor tamarin	Manual extraction		PVHO010002659.1	BS22 SagImp_scaffold_5311	No	PVHO010096172.1	BS22 SagImp_scaffold_192229	No	PVHO010096215.1	BS22 SagImp_scaffold_192315	Yes
Primate	Cheirogaleus medius	Fat tailed dwarf lemur	Manual extraction		VBSM01003215.1	cmid_1.0_TD ScMzzfj_3217;HRSCAF=117846	No
Primate	Trachypithecus francoisi	Francois' langur	NCBI	db_xref=GeneID:117066678	XM_033182152.1
Primate	Theropithecus gelada	Gelada	Ensembl		ENSTGEP00000000618
Primate	Rhinopithecus roxellana	Golden snub nosed monkey	Ensembl		ENSRROP00000034137
Primate	Microcebus ravelobensis	Golden brown mouse lemur	Manual extraction		VSMG01093750.1	RMR55 scaffold90206	Yes
Primate	Prolemur simus	Greater bamboo lemur	Ensembl		ENSPSMP00000000205
Primate	Chlorocebus sabaeus	Green monkey	Ensembl		ENSCSAP00000001067
Primate	Microcebus murinus	Grey mouse lemur	Ensembl		ENSMICP00000024881
Primate	Semnopithecus entellus	Hanuman langur	Manual extraction		PVII010062583.1	BS30 SemEnt_scaffold_125121	Yes
Primate	Homo sapiens	Human	Ensembl		ENSP00000376345
Primate	Cebus albifrons	Humboldt's white fronted capuchin	Manual extraction		PVKJ010073179.1	BS31 CebAlb_scaffold_146306	Yes	PVKJ010025555.1	BS31 CebAlb_scaffold_51087	No	PVKJ010031505.1	BS31 CebAlb_scaffold_62986	Yes	PVKJ010034463.1	BS31 CebAlb_scaffold_68900	Yes
Primate	Indri indri	Indri	Manual extraction		RJWJ010022325.1	BS62 IndInd_flattened_line_44630	No	RJWJ010155778.1	BS62 IndInd_flattened_line_311489	Yes	RJWJ010034072.1	BS62 IndInd_flattened_line_68120	No
Primate	Macaca fuscata	Japanese macaque	Manual extraction		BFBW01077579.1	contig77579	Yes
Primate	Mandrillus sphinx	Mandrill	Manual extraction		SRPC01035479.1	Masph-2018 scaffold876	No
Primate	Alouatta palliata	Mantled howler monkey	Manual extraction		PVKV010033961.1	BS02 AloPal_scaffold_67853	No	PVKV010044554.1	BS02 AloPal_scaffold_89004	No
Primate	Microcebus mittermeieri	Mittermeier's mouse lemur	Manual extraction		VSMH01088766.1	MBB011 scaffold85165	Yes	VSMH01156649.1	MBB011 scaffold144440	No	VSMH01456406.1	MBB011 scaffold135231	No	VSMH01260649.1	MBB011 scaffold62994	No
Primate	Aotus nancymaae	Nancy Ma's night monkey	Ensembl		ENSANAP00000005271
Primate	Mirza zaza	Northern giant mouse lemur	Manual extraction		VSMD01129953.1	DLC2301 scaffold18283	No	VSMD01030782.1	DLC2301 scaffold29727	Yes
Primate	Microcebus tavaratra	Northern rufous mouse lemur	Manual extraction		VSME01226307.1	RMR71 scaffold32075	No
Primate	Nomascus leucogenys	Northern white cheeked gibbon	Ensembl		ENSNLEP00000040743
Primate	Papio anubis	Olive baboon	Ensembl		ENSPANP00000016119
Primate	Erythrocebus patas	Patas monkey	Manual extraction		PVJV010100873.1	BS28 EryPat_scaffold_201667	No	PVJV010059012.1	BS28 EryPat_scaffold_117983	No	PVJV010019585.1	BS28 EryPat_scaffold_39148	No
Primate	Macaca nemestrina	Southern pig tailed macaque	Ensembl		ENSMNEP00000026946
Primate	Carlito syrichta	Pilippine tarsier	Ensembl		ENSTSYP00000033033
Primate	Nasalis larvatus	Proboscis monkey	Manual extraction		JMHX01319545.1	Charlie chromosome align_Mm16	Yes	JMHX01305263.1	Charlie Nlarvatus_CHRUc87131	No
Primate	Pygathrix nemaeus	Red shanked douc langur	Manual extraction		PVHW010024585.1	BS24 PygNem_scaffold_49129	Yes	PVHW010026732.1	BS24 PygNem_scaffold_53423	No
Primate	Microcebus griseorufus	Reddish gray mouse Lemur	Manual extraction		VSMI01341518.1	RMR66 scaffold43868	Yes	VSMI01000700.1	RMR66 scaffold47560	No
Primate	Macaca mulatta	Rhesus macaque	NCBI	db_xref=GeneID:702041	XM_015120312.2
Primate	Lemur catta	Ring tailed lemur	Manual extraction		PVHV01000328.1	BS26 LemCat_scaffold_654	No	PVHV01008258.1	BS26 LemCat_scaffold_16503	Yes
Primate	Hylobates moloch	Silvery gibbon	NCBI	db_xref=GeneID:116484153	XM_032179006.1
Primate	Nycticebus coucang	Slow loris	Manual extraction		PVIV010072626.1	BS32 NycCou_scaffold_145179	Yes	PVIV010062439.1	BS32 NycCou_scaffold_124813	No	PVIV010020432.1	BS32 NycCou_scaffold_40837	No	PVIV010047629.1	BS32 NycCou_scaffold_95202	No
Primate	Cercocebus atys	Sooty mangabey	Ensembl		ENSCATP00000042750
Primate	Pongo abelii	Sumatran orangutan	Ensembl		ENSPPYP00000009686
Primate	Sapajus apella	Tufted capuchin	Ensembl		ENSCCAP00000027991
Primate	Piliocolobus tephrosceles	Ugandan red colobus	Ensembl		ENSPTEP00000043758
Primate	Gorilla gorilla	Western gorilla	Ensembl		ENSGGOP00000005990
Primate	Cebus capucinus	White faced capuchin	NCBI	db_xref=GeneID:108309416	XM_017535740.1
Primate	Pithecia pithecia	White faced saki	Manual extraction		PVIP01034819.1	BS33 PitPit_scaffold_69592	No	PVIP01004682.1	BS33 PitPit_scaffold_9359	No	PVIP01017117.1	BS33 PitPit_scaffold_34220	No
Proboscidea	Loxodonta africana	African savanna elephant	Ensembl		ENSLAFP00000004965
Rodentia	Arvicanthis niloticus	African grass rat	Manual extraction		CM022256.1	mArvNil1 chromosome 6	No
Rodentia	Grammomys surdaster	African woodland thicket rat	NCBI	db_xref=GeneID:114608821	XM_028752909.1
Rodentia	Mus spretus	Algerian mouse	Ensembl		MGP_SPRETEiJ_P0032430
Rodentia	Marmota marmota	Alpine marmot	Ensembl		ENSMMMP00000011990
Rodentia	Urocitellus parryii	Arctic ground squirrel	NCBI	db_xref=GeneID:113193968	XM_026404844.1
Rodentia	Peromyscus aztecus	Aztec mouse	Manual extraction		CABHPQ010142191.1	contig: 453040	No	CABHPQ010123152.1	contig: 433697	No	CABHPQ010114411.1	contig: 424782	Yes	CABHPQ010092964.1	contig: 402806	Yes
Rodentia	Myodes glareolus	Bank vole	Manual extraction		LR762025.1	scaffold: scf_181	Yes
Rodentia	Rattus rattus	Black rat	NCBI	db_xref=GeneID:116908557	XM_032911762.1
Rodentia	Cavia aperea	Brazilian guinea pig	Ensembl		ENSCAPG00000012338
Rodentia	Rattus norvegicus	Brown rat	Ensembl		ENSRNOP00000005347
Rodentia	Peromyscus eremicus	Cactus mouse	Manual extraction		CACRXM010000008.1	contig: chr8	Yes
Rodentia	Acomys cahirinus	Cairo spiny mouse	Manual extraction		PVKX01026981.1	US019 AcoCah_scaffold_53915	Yes	PVKX01007885.1	US019 AcoCah_scaffold_15760	Yes
Rodentia	Peromyscus californicus	California mouse	Manual extraction		VALE02034113.1	insignis strain IS Scaffold_42222;HRSCAF=42489	Yes
Rodentia	Hydrochoerus hydrochaeris	Capybara	Manual extraction		PVLA01016582.1	US065 HydHyd_scaffold_33074	No	PVLA01010487.1	US065 HydHyd_scaffold_20937	No
Rodentia	Cricetulus griseus	Chinese hamster	Ensembl		ENSCGRG00001017474
Rodentia	Octodon degus	Common degu	Ensembl		ENSODEP00000000012
Rodentia	Microtus arvalis	Common vole	Manual extraction		VIIT010002456.1	LVR205A flattened_line_4910	No
Rodentia	Hystrix cristata	Crested porcupine	Manual extraction		PVJO010000408.1	US031 HysCri_scaffold_813	No
Rodentia	Fukomys damarensis	Damara mole rat	Ensembl		ENSFDAP00000004772
Rodentia	Petromus typicus	Dassie rat	Manual extraction		PVIR01028601.1	US052 PetTyp_scaffold_57163	Yes	PVIR01034498.1	US052 PetTyp_scaffold_68951	Yes	PVIR01042463.1	US052 PetTyp_scaffold_84876	No
Rodentia	Spermophilus dauricus	Daurian ground squirrel	Ensembl		ENSSDAP00000005836
Rodentia	Neotoma lepida	Desert woodrat	Manual extraction		LZPO01107914.1	417 scaffold_410	Yes
Rodentia	Cavia porcellus	Domestic guinea pig	Ensembl		ENSCPOP00000031642
Rodentia	Sciurus carolinensis	Eastern gray squirrel	Manual extraction		LR738592.1	genome assembly, chromosome: 3	No
Rodentia	Apodemus sylvaticus	European woodmouse	Manual extraction		LIPJ01000134.1	WM_1_Wirral scaffold134	No
Rodentia	Glis glis	Fat dormouse	Manual extraction		PVJS01073615.1	US078 GliGli_scaffold_147126	No	PVJS01058504.1	US078 GliGli_scaffold_116923	No	PVJS01028315.1	US078 GliGli_scaffold_56570	No
Rodentia	Psammomys obesus	Fat sand rat	Manual extraction		NESX02000152.1	Psa_ob012049795 scaffold150	Yes
Rodentia	Cricetomys gambianus	Gambian giant pouched rat	Manual extraction		PVKD010011969.1	US082 CriGam_scaffold_23923	No	PVKD010015657.1	US082 CriGam_scaffold_31292	Yes
Rodentia	Allactaga bullata	Gobi jerboa	Manual extraction		PVKW010054414.1	US110 AllBul_scaffold_108787	Yes
Rodentia	Mesocricetus auratus	Golden hamster	Ensembl		ENSMAUP00000018342
Rodentia	Rhombomys opimus	Great gerbil	Manual extraction		REGO01000050.1	Great_gerbil_Xinjiang_2013_1 scaffold00050	No
Rodentia	Thryonomys swinderianus	Greater cane rat	Manual extraction		PVIC010006554.1	US090 ThrSwi_scaffold_13088	Yes	PVIC010063417.1	US090 ThrSwi_scaffold_126772	No	PVIC010031429.1	US090 ThrSwi_scaffold_62805	No	PVIC010096890.1	US090 ThrSwi_scaffold_193689	Yes
Rodentia	Marmota monax	Groundhog	Manual extraction		CABDUW010000121.1	contig: monax5_s00121	Yes
Rodentia	Cynomys gunnisoni	Gunnison's prairie dog	Manual extraction		WBRW01000297.1	LCS2019 Contig326_pilon	No
Rodentia	Muscardinus avellanarius	Hazel dormouse	Manual extraction		PVJB01006660.1	US077 MusAve_scaffold_13296	No	PVJB01029705.1	US077 MusAve_scaffold_59351	Yes	PVJB01049736.1	US077 MusAve_scaffold_99364	Yes	PVJB01074099.1	US077 MusAve_scaffold_148006
Rodentia	Marmota himalayana	Himalayan marmot	Manual extraction		RAQP01000912.1	scaffold912	No
Rodentia	Sigmodon hispidus	Hipsid cotton rat	Manual extraction		PVIH01006091.1	US029 SigHis_scaffold_12173	No	PVIH01005725.1	US029 SigHis_scaffold_11442	Yes
Rodentia	Rhizomys pruinosus	Hoary bamboo rat	Manual extraction		VZQC01007400.1	BR201808 Contig05930	No	VZQC01013287.1	BR201808 Contig15305	No	VZQC01004414.1	BR201808 Contig00397	Yes
Rodentia	Mus musculus	House mouse	Ensembl		ENSMUSP00000021090
Rodentia	Apodemus speciosus	Large Japanese field mouse	Manual extraction		BDUI01010074.1	scaffold: scaffold_10074, isolate: IB14-021	No	BDUI01010881.1	scaffold: scaffold_10881	Yes	BDUI01244581.1	scaffold: scaffold_244581	No
Rodentia	Jaculus jaculus	Lesser Egyptian jerboa	Manual extraction		AKZC01086933.1	JJ0015 contig086933	Yes	JH725452.1	unplaced genomic scaffold scaffold00016	Yes	AKZC01195777.1	JJ0015 contig195777	No
Rodentia	Perognathus longimembris	Little pocket mouse	Manual extraction		RJWR010026960.1	BS65 PerPac_flattened_line_53887	Yes
Rodentia	Chinchilla lanigera	Long tailed chinchilla	Ensembl		ENSCLAP00000004147
Rodentia	Zapus hudsonius	Meadow jumping mouse	Manual extraction		PVHP010047740.1	BS14 ZapHud_scaffold_95453	No
Rodentia	Peromyscus nudipes	Mexican deer mouse	Manual extraction		CABHPH010099654.1	contig: 264557	No	CABHPH010107417.1	contig: 272352	Yes	CABHPH010117551.1	contig: 282601	Yes	CABHPH010098996.1	contig: 263895	Yes
Rodentia	Meriones unguiculatus	Mongolian gerbil	Ensembl		ENSMUGP00000027236
Rodentia	Cavia tschudii	Montane guinea pig	Manual extraction		PVKK010004258.1	US050 CavTsc_scaffold_8513	Yes
Rodentia	Aplodontia rufa	Mountain beaver	Manual extraction		PVKS010003447.1	BS102 AprRuf_scaffold_6886	No
Rodentia	Octomys mimax	Mountain viscacha rat	Manual extraction		NDGM010027028.1	AO248 377936	No
Rodentia	Ondatra zibethicus	Muskrat	Manual extraction		PVIU01005386.1	US110 OndZib_scaffold_10757	Yes	PVIU01000170.1	US110 OndZib_scaffold_338	Yes
Rodentia	Heterocephalus glaber	Naked mole rat	Ensembl		ENSHGLP00000008128
Rodentia	Castor canadensis	North American beaver	Manual extraction		MTKA01000175.1	Ward scaffold_175	Yes
Rodentia	Peromyscus maniculatus	North American deer mouse	Ensembl		ENSPEMP00000035271
Rodentia	Erethizon dorsatum	North American porcupine	Manual extraction		ML655416.1	214976 unplaced genomic scaffold scaffold68	Yes
Rodentia	Ctenodactylus gundi	Northern gundi	Manual extraction		PVKB01006128.1	US049 CteGun_scaffold_12242	No	PVKB01001361.1	US049 CteGun_scaffold_2718	Yes
Rodentia	Ellobius talpinus	Northern mole vole	Manual extraction		LOJH01049384.1	ElloTalpinus_01	No
Rodentia	Myocastor coypus	Nutria	Manual extraction		PVJA010070626.1	US051 MyoCoy_scaffold_141122	Yes	PVJA010030035.1	US051 MyoCoy_scaffold_59991	No
Rodentia	Peromyscus polionotus	Oldfield mouse	Manual extraction		CM010910.1	PO chromosome 8	Yes
Rodentia	Dipodomys ordii	Ord's kangaroo rat	Ensembl		ENSDORP00000027785
Rodentia	Dinomys branickii	Pacarana	Manual extraction		PVLD010017286.1	US070 DinBra_scaffold_34547	Yes	PVLD010011860.1	US070 DinBra_scaffold_23700	No
Rodentia	Dolichotis patagonum	Patagonian cavy	Manual extraction		PVJX010000372.1	US062 DolPat_scaffold_742	Yes
Rodentia	Tympanoctomys barrerae	Plains viscacha rat	Manual extraction		NDGN010677648.1	AO245 26058866	Yes
Rodentia	Peromyscus melanophrys	Plateau mouse	Manual extraction		CABHPR010022181.1	contig: 124001	Yes	CABHPR010090903.1	contig: 211261	No	CABHPR010091148.1	contig: 211506	Yes	CABHPR010040810.1	contig: 154999
Rodentia	Microtus ochrogaster	Prairie vole	Manual extraction		CM001677.1	chromosome 7	Yes
Rodentia	Dasyprocta punctata	Punctate agouti	Manual extraction		RJWM01021478.1	BS37 DasPun_flattened_line_42939	No
Rodentia	Sciurus vulgaris	Red squirrel	Manual extraction		LR738613.1	genome assembly, chromosome: 3	No
Rodentia	Microtus oeconomus	Root vole	Manual extraction		VIIU01002011.1	LVR207A flattened_line_4020	No
Rodentia	Mus caroli	Ryukyu mouse	Ensembl		MGP_CAROLIEiJ_P0030989
Rodentia	Microtus agrestis	Short tailed field vole	Manual extraction		LR763271.1	genome assembly, scaffold: scf_265	No
Rodentia	Mus pahari	Shrew mouse	Ensembl		MGP_PahariEiJ_P0037712
Rodentia	Ctenomys sociabilis	Social tuco tuco	Manual extraction		PVKA01037295.1	BS34 CteSoc_scaffold_74505	No	PVKA01084534.1	BS34 CteSoc_scaffold_168847	No
Rodentia	Xerus inauris	South African ground squirrel	Manual extraction		PVHX01029205.1	US057 XerIna_scaffold_58344	No	PVHX01053420.1	US057 XerIna_scaffold_106704	No	PVHX01031962.1	US057 XerIna_scaffold_63851	Yes		US057 XerIna_scaffold_85252
Rodentia	Pedetes capensis	South African springhare	Manual extraction		VMDO01004271.1	US022 PedCap__flattened_line_8528	No	VMDO01009026.1	US022 PedCap__flattened_line_18022	Yes
Rodentia	Onychomys torridus	Southern grasshopper mouse	Manual extraction		PVIT010005389.1	US017 OnyTor_scaffold_10746	No
Rodentia	Mastomys coucha	Southern multimammate mouse	NCBI	db_xref=GeneID:116076719	XM_031350535.1
Rodentia	Dipodomys stephensi	Stephen's kangaroo rat	Manual extraction		PVHN010043697.1	BS19 DipSte_scaffold_87322	Yes
Rodentia	Mus spicilegus	Steppe mouse	Ensembl		ENSMSIP00000033809
Rodentia	Peromyscus attwateri	Texas deer mouse	Manual extraction		CABHPP010104925.1	contig: 250495	Yes
Rodentia	Ictidomys tridecemlineatus	Thirteen lined ground squirrel	Ensembl		ENSSTOP00000011345
Rodentia	Ellobius lutescens	Transcaucasian mole vole	Manual extraction		LOEQ01000191.1	ElloLutescens_01	No
Rodentia	Nannospalax galili	Upper Galilee Mountains blind mole-rat	Ensembl		ENSNGAP00000016444
Rodentia	Marmota vancouverensis	Vancouver marmot	Manual extraction		ML554781.1	RANI-1049 unplaced genomic scaffold scaffold81	No
Rodentia	Peromyscus leucopus	White footed mouse	NCBI	db_xref=GeneID:114707024	XM_028889608.1
Rodentia	Phodopus sungorus	Winter white dwarf hamster	Manual extraction		MCBN011429148.1	SBHNorthAmerica	No	MCBN011370316.1	SBHNorthAmerica	No	MCBN011032373.1	SBHNorthAmerica	No	MCBN011382877.1	SBHNorthAmerica
Rodentia	Graphiurus murinus	Woodland dormouse	Manual extraction		PVLC010046251.1	US067 GraMur_scaffold_92412	Yes	PVLC010012004.1	US067 GraMur_scaffold_23976	Yes
Rodentia	Marmota flaviventris	Yellow bellied marmot	NCBI	db_xref=GeneID:114108150	XM_027955800.2
Scandentia	Tupaia chinensis	Chinese tree shrew	NCBI	db_xref=GeneID:102493080	XM_006145814.3
Scandentia	Tupaia tana	Large treeshrew	Manual extraction		RJWV010169167.1	BS70 TupTan_flattened_line_338285	No	RJWV010106005.1	BS70 TupTan_flattened_line_211965	No	RJWV010135038.1	BS70 TupTan_flattened_line_270030	Yes	RJWV010155501.1	BS70 TupTan_flattened_line_310954	No
Sirenia	Trichechus manatus latirostris	Florida manatee	Manual extraction		JH594634.1	unplaced genomic scaffold scaffold00028	No
Tubulidentata	Orycteropus afer	Aardvark	NCBI	db_xref=GeneID:103213889	XM_007959653.1

## Sheet: FGL2
Order	Species name	Common name	Source	db_xref	Gene	Contig/Scafold	Reverse transcribed	Gene	Contig/Scafold	Reverse transcribed	Gene	Contig/Scafold	Reverse transcribed
Afrosoricida	Chrysochloris asiatica	Cape golden mole	NCBI	db_xref=GeneID:102820181	NW_006408528.1
Afrosoricida	Echinops telfairi	Lesser hedgehog tenrec	Ensembl		ENSETEP00000014204
Afrosoricida	Microgale talazaci	Talzac's schrew tenrec	Manual extraction		PVJH01012239.1	US118 MicTal_scaffold_24469	Yes
Artiodactyla	Syncerus caffer	African buffalo	Manual extraction		CADEAB010000035.1	contig: Contig34	Yes
Artiodactyla	Vicugna pacos	Alpaca	Ensembl		ENSVPAT00000010769.1
Artiodactyla	Bison bison	American bison	Ensembl		ENSBBBP00000019331
Artiodactyla	Balaenoptera bonaerensis	Antarctic minke whale	Manual extraction		DF580436.1	DNA, contig: scaffold183410	No	DF499252.1	DNA, contig: scaffold102226	No
Artiodactyla	Camelus dromedarius	Arabian camel	Ensembl		ENSCDRP00005024909
Artiodactyla	Camelus bactrianus	Bactrain camel	NCBI		XM_010946654.1
Artiodactyla	Lipotes vexillifer	Baiji	NCBI		XM_007450082.1
Artiodactyla	Ammotragus lervia	Barbary sheep	Manual extraction		NIVO01006646.1	NAZ scaffold173_len4307246_cov70	No
Artiodactyla	Delphinapterus leucas	Beluga whale	Ensembl		ENSDLEP00000005049
Artiodactyla	Pseudois nayaur	Bharal	Manual extraction		NIZD01041165.1	QHXNZ scaffold193510	Yes	NIZD01041165.1	QHXNZ scaffold193510	Yes
Artiodactyla	Ovis canadensis	Bighorn sheep	Manual extraction		PVIS010005531.1	BS48 OviCan_scaffold_11026	No
Artiodactyla	Muntiacus crinifrons	Black muntjac	Manual extraction		SJXS01011874.1	BMJ-hj 000162F_pilon	No
Artiodactyla	Balaenoptera musculus	Blue whale	Manual extraction		CM020949.1	JJ_BM4_2016_0621 chromosome 9	Yes
Artiodactyla	Connochaetes taurinus	Blue wildebeest	Manual extraction		SJXO01000573.1	BWD-738 scaffold562_size1359528	No
Artiodactyla	Redunca redunca	Bohar reedbuck	Manual extraction		SJYQ01099287.1	BHR-557 scaffold1344375_len1936_cov167_single	Yes	SJYQ01469377.1	BHR-557 scaffold1433797_len924_cov271_single	Yes	SJYQ01094248.1	BHR-557 scaffold1334896_len136234_cov128	No
Artiodactyla	Tragelaphus eurycerus	Bongo	Manual extraction		SJYI010097031.1	BNG-9162 scaffold97045	No
Artiodactyla	Inia geoffrensis	Boutu	Manual extraction		RJWO010048624.1	BS63 IniGeo_flattened_line_97107	Yes
Artiodactyla	Sylvicapra grimmia	Bush duiker	Manual extraction		SJYH01001311.1	CMD-5126 tarseq_14781	Yes
Artiodactyla	Bos taurus	Cattle	Ensembl		ENSBTAT00000012815.5
Artiodactyla	Cervus hanglu	Central asian red deer	Manual extraction		CM021209.1	CEY-2017 chromosome 18	No
Artiodactyla	Catagonus wagneri	Chacoan peccary	Ensembl		ENSCWAP00000025480
Artiodactyla	Moschus berezovskii	Chinese forest musk deer	Manual extraction		SGQJ01000981.1	Moschus berezovskii 14378	Yes
Artiodactyla	Hydropotes inermis	Chinese water deer	Manual extraction		SPDZ01001107.1	ZZ2017 12636	Yes
Artiodactyla	Pantholops hodgsonii	Chiru	Manual extraction		NW_005811135.1	unplaced genomic scaffold, PHO1.0 Scaffold254	No
Artiodactyla	Tursiops truncatus	Common bottlenose dolphin	Ensembl		ENSTTRP00000000730
Artiodactyla	Tragelaphus oryx	Common eland	Manual extraction		SJYK013849403.1	CME-1477 43530125	Yes	SJYK013910894.1	CME-1477 43653117	Yes
Artiodactyla	Damaliscus lunatus	Common tsessebe	Manual extraction		SJXP01000012.1	CTB-792 scaffold13_size4817453	No
Artiodactyla	Ziphius cavirostris	Cuvier's beaked whale	Manual extraction		RJWS010051668.1	BS68 ZipCav_flattened_line_103291	No
Artiodactyla	Capra hircus	Domestic goat	Ensembl		ENSCHIT00000035932.1
Artiodactyla	Ovis aries	Domestic sheep	Ensembl		ENSOART00000020319.1
Artiodactyla	Bos grunniens	Domestic yak	Ensembl		ENSBGRP00000022359
Artiodactyla	Capreolus pygargus	Eastern roe deer	Manual extraction		SNSB01003591.1	NDHX00028 Scaffold18223	Yes
Artiodactyla	Alces alces	Eurasian elk	Manual extraction		ML674336.1	MIG12-28694850 unplaced genomic scaffold scaffold186432	No
Artiodactyla	Balaenoptera physalus	Fin whale	Manual extraction		SGJD01000606.1	FinWhale-01 scaffold734	Yes
Artiodactyla	Bos frontalis	Gayal	Manual extraction		RBVW01002048.1	breed Nagaland scaffold2048	No
Artiodactyla	Oryx gazella	Gemsbok	Manual extraction		RAWW01004497.1	OR4864 scaffold437	No
Artiodactyla	Litocranius walleri	Gerenuk	Manual extraction		SJYG01001329.1	GRK-570 scaffold1318_size226694	Yes
Artiodactyla	Nanger granti	Grant's gazelle	Manual extraction		SJYD01049233.1	GTG-3714 tarseq_673	Yes
Artiodactyla	Tragelaphus strepsiceros	Greater kudu	Manual extraction		SJYU01001322.1	GTK-544 tarseq_796	Yes
Artiodactyla	Eschrichtius robustus	Grey whale	Manual extraction		NIPP01003574.1	ER-14-168 kmer60-min500.11746333	Yes
Artiodactyla	Phocoena phocoena	Harbour porpoise	Manual extraction		PKGA01134328.1	ScshVNz_2312	No
Artiodactyla	Tragelaphus scriptus	Harnessed bushbuck	Manual extraction		SJXY01004257.1	BUB-555 scaffold7746_len273809_cov68	Yes	SJXY01220346.1	BUB-555 scaffold1715098_len1722_cov360_single	No
Artiodactyla	Cephalophus harveyi	Harvey's duiker	Manual extraction		SJYT01071486.1	HVD-549 scaffold7407_size173304,	No
Artiodactyla	Hippopotamus amphibius	Hippopotamus	Manual extraction		PVJP02006662.1	BS01 ScHSfme_6634;HRSCAF=53397	Yes
Artiodactyla	Beatragus hunteri	Hirola	Manual extraction		PVKQ01006958.1	BS46 BeaHun_scaffold_13879	No
Artiodactyla	Megaptera novaeangliae	Humpback whale	Manual extraction		RYZJ01002472.1	breed North Atlantic isolate ASU/GRON-1 ScjyzU5_70	Yes
Artiodactyla	Aepyceros melampus	Impala	Manual extraction		SJXQ01004314.1	IMP-100 tarseq_736	No
Artiodactyla	Axis porcinus	Indian hog deer	Manual extraction		QQTR01037460.1	Zoohd001 scaffold_215	No
Artiodactyla	Muntiacus muntjak	Indian muntjac	Manual extraction		CM018503.1	UTSW_UCB_Mm chromosome 3_X	No
Artiodactyla	Tursiops aduncus	Indo Pacific bottlenose dolphin	Manual extraction		NCQN01002166.1	CRI000098 scaffold_2038	Yes
Artiodactyla	Sousa chinensis	Indo Pacific humpback dolphin	Manual extraction		RWJT01002667.1	SCSF scaffold83	Yes
Artiodactyla	Platanista minor	Indus river dolphin	Manual extraction		RJWK010021289.1	BS66 PlaMin_flattened_line_42545	No
Artiodactyla	Tragulus javanicus	Java mouse deer	Manual extraction		PVHZ020010203.1	US108 ScTR3Pl_10178;HRSCAF=74465	No
Artiodactyla	Madoqua kirkii	Kirk's dik dik	Manual extraction		SJYC01110001.1	KDD-541 tarseq_4452_4	Yes
Artiodactyla	Oreotragus oreotragus	Klipspringer	Manual extraction		SJYX01017105.1	KSP-560 tarseq_30119	Yes
Artiodactyla	Pontoporia blainvillei	La Plata dolphin	Manual extraction		PGGH01075231.1	BP203 contig76395	No	PGGH01325575.1	BP203 contig329547	Yes
Artiodactyla	Tragelaphus imberbis	Lesser kudu	Manual extraction		SJYM01000431.1	LEK-543 tarseq_9255	Yes	SJYM01259635.1	LEK-543 tarseq_300187	Yes
Artiodactyla	Tragulus kanchil	Lesser mouse deer	Manual extraction		SJXW01015977.1	LMD-DV tarseq_4017	Yes	SJXW01029598.1	LMD-DV tarseq_1561	Yes
Artiodactyla	Globicephala melas	Long finned pilot whale	NCBI		XM_030834306.1
Artiodactyla	Giraffa tippelskirchi	Masai giraffe	Manual extraction		LVKQ01044445.1	MA1 scaffold1201b1e80569_6	Yes
Artiodactyla	Philantomba maxwellii	Maxwell's duiker	Manual extraction		SJYS01011788.1	MXD-5126 tarseq_68513	Yes
Artiodactyla	Balaenoptera acutorostrata	Minke whale	Manual extraction		XM_007187101.1
Artiodactyla	Oreamnos americanus	Mountain goat	Manual extraction		WJNR01000223.1	splAK2016 ScXtcTc_223;HRSCAF=31528	No
Artiodactyla	Tragelaphus buxtoni	Mountain nyala	Manual extraction		SJYJ010190086.1	MTN-9119 scaffold190116	No
Artiodactyla	Odocoileus hemionus	Mule deer	Manual extraction		RCHL01013588.1	MD92 scaffold13588	Yes
Artiodactyla	Neophocaena asiaeorientalis	Narrow ridged finless porpoise	NCBI		XM_024738111.1
Artiodactyla	Monodon monoceros	Narwhal	NCBI		XM_029232934.1
Artiodactyla	Hemitragus hylocrius	Nilgiri tahr	Manual extraction		PVJR01003022.1	BS50 HemHyl_scaffold_6008	No
Artiodactyla	Eubalaena japonica	North Pacific right whale	Manual extraction		RJWP010007259.1	BS61 EubJap_flattened_line_14499	No
Artiodactyla	Giraffa camelopardalis	Northern giraffe	Manual extraction		SJXV01000676.1	GFE-hd scaffold230	No
Artiodactyla	Okapia johnstoni	Okapi	Manual extraction		LVCL010157547.1	scaffold9446_1	Yes
Artiodactyla	Orcinus orca	Orca	Manual extraction		XM_004263391.3
Artiodactyla	Ourebia ourebi	Oribi	Manual extraction		SJXZ013428991.1	ORB-4223 198766184	Yes	SJXZ012940669.1	ORB-4223 197789492	Yes	SJXZ012749863.1	ORB-4223 197407832	Yes
Artiodactyla	Lagenorhynchus obliquidens	Pacific white sided dolphin	NCBI		XM_027123817.1
Artiodactyla	Elaphurus davidianus	Pere David's deer	Manual extraction		JRFZ01168793.1	breed Woburn Abbey isolate Dafeng scaffold315	Yes
Artiodactyla	Sus scrofa	Pig	Ensembl		ENSSSCP00000016340
Artiodactyla	Antilocapra americana	Pronghorn	Manual extraction		PVKT020003177.1	BS35 ScwEJLR_3145;HRSCAF=52769_1	No
Artiodactyla	Procapra przewalskii	Przewalski's gazelle	Manual extraction		SJYF01000137.1	PLG-pushi scaffold262_len7791070_cov162	Yes
Artiodactyla	Kogia breviceps	Pygmy sperm whale	Manual extraction		RJWL010001406.1	BS64 KogBre_flattened_line_2810	Yes
Artiodactyla	Cervus elaphus	Red deer	Manual extraction		CM008025.1	Hungarian chromosome 18	No
Artiodactyla	Muntiacus reevesi	Reeves muntjac	Manual extraction		CM018483.1	UCam_UCB_Mr chromosome 6	No
Artiodactyla	Rangifer tarandus	Reindeer	Manual extraction		PVIN010028206.1	US061 RanTarSib_scaffold_56384	Yes
Artiodactyla	Neotragus pygmaeus	Royal antelope	Manual extraction		SJYV01045111.1	RAL-4837 tarseq_35238	Yes
Artiodactyla	Hippotragus niger	Sable antelope	Manual extraction		VHQK01014783.1	SB2152 Hip_nig_2_phX_scaffold14990	No
Artiodactyla	Saiga tatarica	Saiga antelope	Manual extraction		PVIK010013563.1	BS49 SaiTat_scaffold_27086	No
Artiodactyla	Capra sibirica	Siberian ibex	Manual extraction		NIYN02052065.1	CNS scaffold224_len25681395_cov207	Yes
Artiodactyla	Moschus moschiferus	Siberian musk deer	Ensembl		ENSMMSP00000022116
Artiodactyla	Tragelaphus spekii	Sitatunga	Manual extraction		SJYL010002076.1	STG-9200 tarseq_17214	Yes
Artiodactyla	Mesoplodon bidens	Sowerby's beaked whale	Manual extraction		PVJJ010018495.1	US080 MesBid_scaffold_36975	Yes
Artiodactyla	Physeter catodon	Sperm whale	Ensembl		ENSPCTT00005002397.1
Artiodactyla	Antidorcas marsupialis	Springbok	Manual extraction		SJYB01001035.1	SGB-9149 tarseq_35566	Yes
Artiodactyla	Raphicerus campestris	Steenbok	Manual extraction		SJYW01046294.1	SNB-1993 tarseq_132547	Yes
Artiodactyla	Neotragus moschatus	Suni	Manual extraction		SJYA01000741.1	SUN-559 tarseq_1177	Yes
Artiodactyla	Eudorcas thomsonii	Thomson's gazzelle	Manual extraction		SJYE01000341.1	TMG-4057 scaffold468	Yes
Artiodactyla	Phocoena sinus	Vaquita	NCBI		XM_032642710.1
Artiodactyla	Bubalus bubalis	Water buffalo	NCBI	db_xref=GeneID:102395910	XM_006049866.2
Artiodactyla	Kobus ellipsiprymnus	Waterbuck	Manual extraction		SJYR01000744.1	DFW-375 scaffold753_size702135	No
Artiodactyla	Capreolus capreolus	Western roe deer	Manual extraction		CCMK010052230.1	kmer631, contig DEER_K63_SCAFFOLD52230	No
Artiodactyla	Przewalskium albirostris	White lipped deer	Manual extraction		SJXR01000530.1	WLD-bcl scaffold622_len3970093_cov129	Yes
Artiodactyla	Odocoileus virginianus	White tailed deer	NCBI		XM_020880316.1
Artiodactyla	Camelus ferus	Wild bactrian camel	NCBI	db_xref=GeneID:102511556	XM_006180999.3
Artiodactyla	Capra aegagrus	Wild goat	Manual extraction		CM003217.1	BamuBGIKM chromosome 4	No
Artiodactyla	Bos mutus	Wild yak	Ensembl		ENSBMUP00000014671
Artiodactyla	Bos indicus	Zebu	Manual extraction		CM003024.1	QUIL7308 breed Nelore chromosome 4	No
Carnivora	Lycaon pictus	African wild dog	Manual extraction		CM007583.1	South Africa Ananku chromosome 18	Yes
Carnivora	Mellivora capensis	American badger	Manual extraction		PISX010028665.1	BS25 MelCap_flattened_line_57285	No
Carnivora	Ursus americanus	American black bear	Ensembl		ENSUAMP00000003441
Carnivora	Neovison vison	American mink	Manual extraction		CAAAJK010000028.1	contig: ScWAj4l_28_HRSCAF=409	Yes
Carnivora	Arctocephalus gazella	Antarctic fur seal	Manual extraction		PISU010028120.1	US066 VulLag_flattened_line_56134	No
Carnivora	Vulpes lagopus	Arctic fox	Manual extraction		WEIE01000005.1	TBB2019 Scaffold00005	Yes
Carnivora	Paradoxurus hermaphroditus	Asian palm civet	Manual extraction		PITB01012485.1	BSD07 ParHer_flattened_line_24943	No
Carnivora	Ursus americanus	Asiatic black bear	Ensembl		ENSUTTP00000032979
Carnivora	Mungos mungo	Banded mongoose	Manual extraction		PISW01010100.1	US063 MunMun_flattened_line_20195	Yes
Carnivora	Felis nigripes	Black footed cat	Manual extraction		PISY01057250.1	BS47 FelNig_flattened_line_114432	Yes
Carnivora	Ursus arctos	Brown bear	Manual extraction		KZ986269.1	GAN/ISIS:MIG12-29695490/34125	Yes
Carnivora	Zalophus californianus	California sea lion	NCBI		XM_027573882.1
Carnivora	Lynx canadensis	Canada Lynx	Ensembl		ENSLCNP00005009968
Carnivora	Acinonyx jubatus	Cheetah	NCBI		XM_015069737.2
Carnivora	Puma concolor	Cougar	NCBI		XM_025929260.1
Carnivora	Canis lupus dingo	Dingo	Ensembl		ENSCAFT00020033427.1
Carnivora	Canis lupus familiaris	Dog	Ensembl		ENSCAFT00000049628.2
Carnivora	Felis catus	Domestic cat	Ensembl		ENSFCAT00000043438.3
Carnivora	Helogale parvula	Dwarf mongoose	Manual extraction		PJEM01002299.1	US077 HelPar_flattened_line_4590	Yes
Carnivora	Lutra lutra	Eurasian otter	Manual extraction		LR738413.1	chromosome: 11	Yes
Carnivora	Mustela putorius	European polecat	Manual extraction		NW_004569145.1	ID#1420 breed Sable unplaced genomic scaffold, MusPutFur1.0 scaffold00004	Yes
Carnivora	Mustela putorius furo	Ferret	Ensembl		ENSMPUT00000018430.1
Carnivora	Cryptoprocta ferox	Fossa	NCBI		PJEU01004880.1	BS36 CryFer_flattened_line_9753	No
Carnivora	Pteronura brasiliensis	Giant otter	Manual extraction		PJEN01006768.1	BS51 PteBra_flattened_line_13503	No
Carnivora	Ailuropoda melanoleuca	Giant panda	Ensembl		ENSAMEP00000013549
Carnivora	Halichoerus grypus	Grey seal	Manual extraction		JAAXOB010004398.1	241Hg scf7180000024890	No
Carnivora	Canis lupus	Grey wolf	Manual extraction		VAWD01000010.1	breed Chinese wolf isolate RKW13451 Clup_scaff_10	Yes
Carnivora	Phoca vitulina	Harbour seal	NCBI		XM_032402306.1
Carnivora	Neomonachus schauinslandi	Hawaiian monk seal	Manual extraction	db_xref=GeneID:110580052	NW_018734323.1
Carnivora	Mellivora capensis	Honey badger	Manual extraction		PISX010028665.1	BS25 MelCap_flattened_line_57285	No
Carnivora	Lynx pardinus	Iberian lynx	Manual extraction		CAAGRJ010019540.1	contig: lp23s20864	Yes
Carnivora	Panthera onca	Jaguar	Manual extraction		PISV01003001.1	BS21 PanOnc_flattened_line_5997	No
Carnivora	Panthera pardus	Leopard	Ensembl		ENSPPRP00000003500
Carnivora	Prionailurus bengalensis	Leopard cat	Manual extraction		BIMV01053548.1	No61 DNA, Prbe_53548	Yes
Carnivora	Panthera leo	Lion	Ensembl		ENSPLOP00000015501
Carnivora	Suricata suricatta	Meerkat	Ensembl		ENSSSUP00005000354
Carnivora	Lontra canadensis	North American river otter	NCBI		XM_032873293.1
Carnivora	Mirounga angustirostris	Northern elephant seal	Manual extraction		PITE01009278.1	BS05 MirAng_flattened_line_18517	Yes
Carnivora	Callorhinus ursinus	Northern fur seal	Manual extraction		KZ836259.1	GAN/ISIS: 27379988/994484 unplaced genomic scaffold scaffold106	Yes
Carnivora	Odobenus rosmarus divergens	Pacific walrus	NCBI		XM_004393638.2
Carnivora	Ursus maritimus	Polar bear	Ensembl		ENSUMAP00000018922
Carnivora	Vulpes vulpes	Red fox	Ensembl		ENSVVUP00000026162
Carnivora	Ailurus fulgens	Red panda	Manual extraction		LNAC01000058.1	RP43 red-panda_000057	No
Carnivora	Martes zibellina	Sable	Manual extraction		RDFD01006480.1	GKM scaffold_16	No
Carnivora	Enhydra lutris	Sea otter	NCBI		XM_022515301.1
Carnivora	Mirounga leonina	Southern elephant seal	Manual extraction		JAAMPH010000050.1	KUSES-001 Mir_174	Yes
Carnivora	Crocuta crocuta	Spotted hyena	Manual extraction		VOAJ01006358.1	KB4526 scaffold396	Yes
Carnivora	Eumetopias jubatus	Steller sea lion	NCBI		XM_028117909.1
Carnivora	Mustela erminea	Stoat	NCBI		XM_032305923.1
Carnivora	Hyaena hyaena	Striped hyena	Manual extraction		PEQU01000153.1	Hyena2069 scaffold_152	Yes
Carnivora	Panthera tigris	Tiger	Ensembl		ENSPTIP00000012401
Carnivora	Leptonychotes weddellii	Weddell seal	NCBI		XM_006731906.2
Carnivora	Spilogale gracilis	Western spotted skunk	Manual extraction		PITA01001306.1	US072 SpiGra_flattened_line_2608	Yes
Carnivora	Gulo gulo	Wolverine	Manual extraction		CYRY02045897.1	contig: scaffold863	Yes
Chiroptera	Mormoops blainvillei	Antillean ghost faced bat	Manual extraction		PVJD01013349.1	US096 MorMeg_scaffold_26677	Yes
Chiroptera	Eptesicus fuscus	Big brown bat	NCBI		XM_008149737.2
Chiroptera	Pteropus alecto	Black flying fox	Manual extraction		KB031152.1	scaffold scaffold109	Yes
Chiroptera	Myotis brandtii	Brandt's bat	NCBI		XM_005862906.2
Chiroptera	Tadarida brasiliensis	Brazilian free tailed bat	Manual extraction		PVIG010011748.1	US034 TadBra_scaffold_23488	No
Chiroptera	Macrotus californicus	California big eared bat	Manual extraction		VMDR010048274.1	US035 MacCal__line_96485	Yes
Chiroptera	Hipposideros galeritus	Cantor's roundleaf bat	Manual extraction		PVLB01042446.1	US101 HipGal_scaffold_84703	Yes
Chiroptera	Rhinolophus sinicus	Chinese rufous horseshoe bat	Manual extraction		NW_017739134.1	Zhonghua_01 unplaced genomic scaffold, ASM188883v1	Yes
Chiroptera	Pipistrellus pipistrellus	Common pipistrelle	Manual extraction		PVIQ01009099.1	US040 PipPip_scaffold_18187	No
Chiroptera	Desmodus rotundus	Common vampire bat	NCBI		XM_024558907.1
Chiroptera	Myotis davidii	David's myotis	NCBI		XM_006774906.2
Chioptera	Rousettus aegyptiacus	Egyptian fruit bat	Manual extraction		LOCP02000024.1	1219 scaffold24	Yes
Chiroptera	Nycticeius humeralis	Evening bat	Manual extraction		VMDQ010007233.1	US023 NycHum__flattened_line_14453	Yes
Chiroptera	Hipposideros armiger	Great roundleaf bat	NCBI		XM_019655149.1
Chiroptera	Noctilio leporinus	Greater bulldog bat	Manual extraction		PVIW01010398.1	US093 NocLep_scaffold_20772	Yes
Chiroptera	Rhinolophus ferrumequinum	Greater horseshoe bat	NCBI		XM_033088670.1
Chiroptera	Myotis myotis	Greater mouse eared bat	Manual extraction		PVIZ010019799.1	US100 MyoMyo_scaffold_39559	Yes
Chiroptera	Micronycteris hirsuta	Hairy big eared bat	Manual extraction		PVJI01025351.1	US037 MicHir_scaffold_50672	No
Chiroptera	Aeorestes cinereus	Hoary bat	Manual extraction		JAAGEH010000307.1	Cryan_1219 452	No
Chiroptera	Megaderma lyra	Indian false vampire bat	Manual extraction		PVJL010004246.1	US036 MegLyr_scaffold_8488	No
Chiroptera	Pteropus giganteus	Indian flying fox	Manual extraction		CACVBW010012397.1	contig: scaff2links_dag_61	No
Chiroptera	Artibeus jamaicensis	Jamaican fruit bat	Manual extraction		PVKR01003058.1	US092 ArtJam_scaffold_6104	No
Chiroptera	Craseonycteris thonglongyai	Kitti's hog nosed bat	Manual extraction		PVKE010002220.1	US097 CraTho_scaffold_4433	No
Chiroptera	Pteropus vampyrus	Large flying fox	NCBI		XM_011365211.2
Chiroptera	Eonycteris spelaea	Lesser dawn bat	Manual extraction		PUFA01000033.1	SIG01 000032F	Yes
Chiroptera	Cynopterus brachyotis	Lesser short nosed fruit bat	Manual extraction		SSHV01001367.1	CB-01 scaffold6163_cov87	Yes
Chiroptera	Myotis lucifugus	Little brown bat	Ensembl		ENSMLUP00000008695
Chiroptera	Murina aurata	Little tube nosed bat	Manual extraction		PVJC01025203.1	US074 MurFea_scaffold_50395	No
Chiroptera	Macroglossus sobrinus	Long tounged fruit bat	Manual extraction		PVKZ01004163.1	US102 MacSob_scaffold_8204	Yes
Chiroptera	Miniopterus natalensis	Natal long fingered bat	NCBI		XM_016219595.1
Chiroptera	Phyllostomus discolor	Pale spear nosed bat	NCBI		XM_028525815.1
Chiroptera	Antrozous pallidus	Pallid bat	Manual extraction		VMDP01006362.1	US032 AntPal__flattened_line_12716	No	VMDP01135520.1	US032 AntPal__flattened_line_271000	Yes
Chiroptera	Pteronotus parnellii	Parnell's mustached bat	Manual extraction		KE859615.1	scaffold PP_scaffold_60617	Yes
Chiroptera	Lasiurus borealis	Red bat	Manual extraction		PVJN01019524.1	US024 LasBor_scaffold_39036	No	PVJN01187550.1	US024 LasBor_scaffold_375010	No	PVJN01016125.1	US024 LasBor_scaffold_32239	Yes
Chiroptera	Miniopterus schreibersii	Schreiber's long fingered	Manual extraction		PVJG01005245.1	US075 MinSch_scaffold_10482	Yes
Chiroptera	Carollia perspicillata	Seba's short tailed bat	Manual extraction		PVKM010002710.1	US073 CarPer_scaffold_5410	Yes
Chiroptera	Eidolon helvum	Straw coloured fruit bat	Manual extraction		KE795323.1	scaffold EH_scaffold_76659	No
Chiroptera	Tonatia saurophila	Stripe headed round eared bat	Manual extraction		PVIA01008784.1	US038 TonSau_scaffold_17552	No
Chiroptera	Anoura caudifer	Tailed tailless bat	Manual extraction		PVKU01005743.1	US021 AnoCau_scaffold_11464	No
Cingulata	Dasypus novemcinctus	Nine banded armadillo	NCBI		XM_004473396.2
Cingulata	Chaetophractus vellerosus	Screaming hairy armadillo	Manual extraction		PVKH010007100.1	US068 ChaVel_scaffold_14196	No
Cingulata	Tolypeutes matacus	Southern three banded armadillo	Manual extraction		PVIB010016102.1	US073 TolMat_scaffold_32187	No
Dasyuromorphia	Thylacinus cynocephalus	Thylacine	Manual extraction		VAHE01000261.1	PY-MV-C5757 Tcyn_scaff_261	No
Dasyuromorphia	Sarcophilus harrisii	Tasmanian devil	Ensembl		ENSSHAP0000002016
Dermoptera	Galeopterus variegatus	Sunda flying lemur	NCBI		XM_008577545.1
Didelphimorphia	Trichosurus vulpecula	Common brush tail possum	Ensembl		ENSMODT00000036403.2
Diprotodontia	Vombatus ursinus	Common wombat	Manual extraction		CM021909.1	mTriVul1 chromosome 5	Yes
Diprotodontia	Monodelphis domestica	Grey short tailed opossum	Ensembl		ENSVURT00010018382.1
Diprotodontia	Phascolarctos cinereus	Koala	Ensembl		ENSPCIT00000026825.2
Diprotodontia	Gymnobelideus leadbeateri	Leadbeaters possum	NCBI		WOXC01004125.1	B50252 contig_1931	Yes
Eulipotyphla	Sorex araneus	Common shrew	Ensembl		ENSSARP00000011299
Eulipotyphla	Scalopus aquaticus	Eastern mole	Manual extraction		PVIJ01002491.1	US009 ScaAqu_scaffold_4972	Yes
Eulipotyphla	Erinaceus europaeus	European hedgehog	NCBI		XM_007530799.2
Eulipotyphla	Condylura cristata	Star nosed mole	NCBI	db_xref=GeneID:101630798	NW_004567106.1
Hyracoidea	Procavia capensis	Rock hyrax	Ensembl		ENSPCAP00000013160
Hyracoidea	Heterohyrax brucei	Yellow spotted hyrax	Manual extraction		PVJQ01032843.1	US064 HetBruBak_scaffold_65664	Yes
Lagomorpha	Ochotona princeps	American pika	Ensembl		ENSOPRP00000005002
Lagomorpha	Oryctolagus cuniculus	European rabbit	Ensembl		ENSOCUP00000011764
Lagomorpha	Lepus timidus	Mountain hare	Manual extraction		CM019675.1	LTM.BIO.3104 ecotype Ireland chromosome 7	No
Lagomorpha	Lepus americanus	Snowshoe hare	Manual extraction		PVJM010006882.1	BS55 LepAme_scaffold_13749	Yes
Macroscelidea	Elephantulus edwardii	Cape elephant shrew	NCBI	db_xref=GeneID:102853810	NW_006399772.1
Monotremata	Ornithorhynchus anatinus	Platypus	Ensembl		ENSOANT00000063893.1
Perissodactyla	Tapirus indicus	Asiatic tapir	Manual extraction		PVIE01007026.1	BS100 TapInd_scaffold_14009	Yes
Perissodactyla	Diceros bicornis	Black rhinoceros	Manual extraction		PVJY020004917.1	BS38 Sc7dOMt_4905;HRSCAF=39595	No
Perissodactyla	Tapirus terrestris	Brazilian tapir	Manual extraction		PVID01005629.1	BS40 TapTer_scaffold_11251	Yes
Perissodactyla	Equus asinus	Donkey	Ensembl		ENSEASP00005025148
Perissodactyla	Equus caballus	Horse	Ensembl		ENSECAP00000000273
Perissodactyla	Equus przewalskii	Przewalski's horse	NCBI		XM_008522294.1
Perissodactyla	Ceratotherium simum	Southern white rhinoceros	NCBI		XM_004439320.2
Perissodactyla	Dicerorhinus sumatrensis	Sumatran rhinoceros	Manual extraction		PEKH010003610.1	Ipuh scaffold3610	No
Pholidota	Manis pentadactyla	Chinese pangolin	Manual extraction		KN015329.1	MPE899 unplaced genomic scaffold Scaffold9822	No
Pholidota	Manis javanica	Sunda pangolin	NCBI		XM_017668403.1
Pholidota	Phataginus tricuspis	Tree pangolin	Manual extraction		SOZM010012388.1	BS60 ManTri_flattened_line_24769	No
Pilosa	Myrmecophaga tridactyla	Giant anteater	Manual extraction		PVIY010011054.1	BS39 MyrTri_scaffold_22089	No
Pilosa	Choloepus hoffmanni	Hoffmann's two toed sloth	Ensembl		ENSCHOP00000005567
Pilosa	Choloepus didactylus	Southern two toed sloth	Manual extraction		PVIF010009778.1	US055 TamTet_scaffold_19544	No
Pilosa	Tamandua tetradactyla	Southern tamandua	Manual extraction		PVKG010027276.1	US054 ChoDid_scaffold_54527	Yes
Primate	Colobus angolensis	Angola colobus	Ensembl		ENSCANP00000002596
Primate	Daubentonia madagascariensis	Aye aye	Manual extraction		PVJZ01005910.1	BS11 DauMad_scaffold_11805	Yes
Primate	Ateles geoffroyi	Black handed spider monkey	Manual extraction		PVHS01004689.1	BS17 AteGeo_scaffold_9368	No
Primate	Eulemur macaco	Black lemur	Manual extraction		LGHX01000308.1	Harmonia scaffold265	Yes
Primate	Rhinopithecus bieti	Black snub nosed monkey	Ensembl		ENSRBIT00000044970.1
Primate	Eulemur flavifrons	Blue eyed black lemur	Manual extraction		LGHW01000310.1	Harlow scaffold26	Yes
Primate	Saimiri boliviensis boliviensis	Bolivian squirrel monkey	Ensembl		ENSSBOP00000007611
Primate	Plecturocebus donacophilus	Bolivian titi	Manual extraction		PVKP010020982.1	BS44 CalDon_scaffold_41938	Yes
Primate	Pan paniscus	Bonobo	Ensembl		ENSPPAP00000020720
Primate	Eulemur fulvus	Brown lemur	Manual extraction		PVJU010051585.1	BS10 EulFul_scaffold_103157	Yes
Primate	Otolemur garnettii	Bushbaby	Ensembl		ENSOGAP00000021746
Primate	Pan troglodytes	Common chimpanzee	Ensembl		ENSPTRP00000089251
Primate	Callithrix jacchus	Common marmoset	Ensembl		ENSCJAP00000071534
Primate	Mirza coquereli	Coquerel's mouse lemur	Manual extraction		PVHQ01002802.1	BS13 MizCoq_scaffold_5596	Yes
Primate	Propithecus coquereli	Coquerel's sifaka	Ensembl		ENSPCOP00000020523
Primate	Macaca fascicularis	Crab eating macaque	Ensembl		ENSMFAP00000036889
Primate	Cercopithecus neglectus	De Brazza's monkey	Manual extraction		PVKI010014192.1	BS29 CertNeg_scaffold_28383	No
Primate	Mandrillus leucophaeus	Drill	Ensembl		ENSMLEP00000032611
Primate	Saguinus imperator	Emperor tamarin	Manual extraction		PVHO010012335.1	BS22 SagImp_scaffold_24654	Yes
Primate	Cheirogaleus medius	Fat tailed dwarf lemur	Manual extraction		VBSM01003176.1	cmid_1.0_TD ScMzzfj_3178;HRSCAF=117807	Yes
Primate	Trachypithecus francoisi	Francois' langur	Manual extraction		VVIV01001010.1	TF-2019V2 Lachesis_group4	Yes
Primate	Theropithecus gelada	Gelada	Ensembl		ENSTGEP00000011143
Primate	Rhinopithecus roxellana	Golden snub nosed monkey	Manual extraction		VSMG01100872.1	RMR55 scaffold50614	Yes
Primate	Microcebus ravelobensis	Golden brown mouse lemur	Ensembl		ENSRROP00000024716
Primate	Prolemur simus	Greater bamboo lemur	Ensembl		ENSPSMP00000024215
Primate	Chlorocebus sabaeus	Green monkey	Ensembl		ENSCSAP00000007975
Primate	Microcebus murinus	Grey mouse lemur	Ensembl		ENSMICP00000033060
Primate	Semnopithecus entellus	Hanuman langur	Manual extraction		PVII010011321.1	BS30 SemEnt_scaffold_22626	No
Primate	Homo sapiens	Human	Ensembl		ENSP00000248598
Primate	Cebus albifrons	Humboldt's white fronted capuchin	Manual extraction		PVKJ010061270.1	BS31 CebAlb_scaffold_122499	Yes
Primate	Indri indri	Indri	Manual extraction		RJWJ010006833.1	BS62 IndInd_flattened_line_13654	No
Primate	Macaca fuscata	Japanese macaque	Manual extraction		BFBW01010064.1	DNA, contig10064	Yes
Primate	Mandrillus sphinx	Mandrill	Manual extraction		SRPC01043140.1	Masph-2018 scaffold476	Yes
Primate	Alouatta palliata	Mantled howler monkey	Manual extraction		PVKV010029707.1	BS02 AloPal_scaffold_59358	Yes
Primate	Microcebus mittermeieri	Mittermeier's mouse lemur	Manual extraction		VSMH01231693.1	MBB011 scaffold20117	Yes
Primate	Aotus nancymaae	Nancy Ma's night monkey	Ensembl		ENSANAP00000035797
Primate	Mirza zaza	Northern giant mouse lemur	Manual extraction		VSMD01082568.1	DLC2301 scaffold10770	No
Primate	Microcebus tavaratra	Northern rufous mouse lemur	Manual extraction		VSME01063005.1	RMR71 scaffold806	Yes
Primate	Nomascus leucogenys	Northern white cheeked gibbon	Ensembl		ENSNLEP00000026616
Primate	Papio anubis	Olive baboon	Ensembl		ENSPANP00000005420
Primate	Erythrocebus patas	Patas monkey	Manual extraction		PVJV010007102.1	BS28 EryPat_scaffold_14195	No
Primate	Macaca nemestrina	Southern pig tailed macaque	Ensembl		ENSMNEP00000013042
Primate	Carlito syrichta	Pilippine tarsier	Ensembl		ENSTSYP00000012283
Primate	Nasalis larvatus	Proboscis monkey	Manual extraction		CM003011.1	Charlie chromosome align_Mm3	No
Primate	Pygathrix nemaeus	Red shanked douc langur	Manual extraction		PVHW010007818.1	BS24 PygNem_scaffold_15618	No
Primate	Microcebus griseorufus	Reddish gray mouse Lemur	Manual extraction		VSMI01389668.1	RMR66 scaffold55715	Yes
Primate	Macaca mulatta	Rhesus macaque	NCBI		NM_001260674.2
Primate	Lemur catta	Ring tailed lemur	Manual extraction		PVHV01002236.1	BS26 LemCat_scaffold_4468	No	PVHV01015366.1	BS26 LemCat_scaffold_30684	No
Primate	Hylobates moloch	Silvery gibbon	NCBI		XM_032761259.1
Primate	Nycticebus coucang	Slow loris	Manual extraction		PVIV010012322.1	BS32 NycCou_scaffold_24619	Yes
Primate	Cercocebus atys	Sooty mangabey	Ensembl		ENSCATP00000017976
Primate	Pongo abelii	Sumatran orangutan	Ensembl		ENSPPYP00000020033
Primate	Sapajus apella	Tufted capuchin	Ensembl		ENSCCAP00000011166
Primate	Piliocolobus tephrosceles	Ugandan red colobus	Ensembl		ENSPTEP00000005647
Primate	Gorilla gorilla	Western gorilla	Ensembl		ENSGGOP00000048958
Primate	Cebus capucinus	White faced capuchin	NCBI		XM_033192963.1
Primate	Pithecia pithecia	White faced saki	Manual extraction		PVIP01022801.1	BS33 PitPit_scaffold_45577	No
Proboscidea	Loxodonta africana	African savanna elephant	Ensembl		ENSLAFP00000001014
Rodentia	Arvicanthis niloticus	African grass rat	NCBI		XM_034500230.1
Rodentia	Grammomys surdaster	African woodland thicket rat	NCBI		XM_028789187.1
Rodentia	Mus spretus	Algerian mouse	Ensembl		MGP_SPRETEiJ_P0069414
Rodentia	Marmota marmota	Alpine marmot	Ensembl		ENSMMMP00000019591
Rodentia	Urocitellus parryii	Arctic ground squirrel	Ensembl		ENSUPAP00010004370
Rodentia	Peromyscus aztecus	Aztec mouse	Manual extraction		CABHPQ010131407.1	contig: 442106	Yes	CABHPQ010128035.1	contig: 438666	Yes
Rodentia	Myodes glareolus	Bank vole	Manual extraction		LR762067.1	scaffold: scf_223	Yes
Rodentia	Rattus rattus	Black rat	Manual extraction		CM021553.1	New Zealand chromosome 6	No
Rodentia	Cavia aperea	Brazilian guinea pig	Not available
Rodentia	Rattus norvegicus	Brown rat	Ensembl		ENSRNOP00000017232
Rodentia	Peromyscus eremicus	Cactus mouse	Manual extraction		CACRXM010000003.1	contig: chr3	Yes
Rodentia	Acomys cahirinus	Cairo spiny mouse	Manual extraction		PVKX01030086.1	US019 AcoCah_scaffold_60118	No
Rodentia	Peromyscus californicus	California mouse	Manual extraction		VALE02034124.1	strain IS Scaffold_42233;HRSCAF=42577	No
Rodentia	Hydrochoerus hydrochaeris	Capybara	Manual extraction		PVLA01003679.1	US065 HydHyd_scaffold_7348	No
Rodentia	Cricetulus griseus	Chinese hamster	Ensembl		ENSCGRP00000017996
Rodentia	Octodon degus	Common degu	Ensembl		ENSODEP00000012143
Rodentia	Microtus arvalis	Common vole	Manual extraction		VIIT010012884.1	LVR205A flattened_line_25759	No	VIIT010054127.1	LVR205A flattened_line_108202	No
Rodentia	Hystrix cristata	Crested porcupine	Manual extraction		PVJO010012462.1	US031 HysCri_scaffold_24919	No
Rodentia	Fukomys damarensis	Damara mole rat	Ensembl		ENSFDAP00000020142
Rodentia	Petromus typicus	Dassie rat	Manual extraction		PVIR01012885.1	US052 PetTyp_scaffold_25744	No
Rodentia	Spermophilus dauricus	Daurian ground squirrel	Ensembl		ENSSDAP00000002187
Rodentia	Neotoma lepida	Desert woodrat	Manual extraction		LZPO01077393.1	417 scaffold_18555	Yes
Rodentia	Cavia porcellus	Domestic guinea pig	Ensembl		ENSCPOP00000010750
Rodentia	Sciurus carolinensis	Eastern gray squirrel	Manual extraction		LR738597.1	chromosome: 8	No
Rodentia	Apodemus sylvaticus	European woodmouse	Manual extraction		LIPJ01023576.1	WM_1_Wirral scaffold23601	No
Rodentia	Glis glis	Fat dormouse	Manual extraction		PVJS01023914.1	US078 GliGli_scaffold_47777	Yes
Rodentia	Psammomys obesus	Fat sand rat	Manual extraction		NESX02000054.1	Psa_ob012049795 scaffold2	Yes
Rodentia	Cricetomys gambianus	Gambian giant pouched rat	Manual extraction		PVKD010008129.1	US082 CriGam_scaffold_16249	No
Rodentia	Allactaga bullata	Gobi jerboa	Manual extraction		PVKW010006799.1	US110 AllBul_scaffold_13586	Yes
Rodentia	Mesocricetus auratus	Golden hamster	Ensembl		ENSMAUP00000019317
Rodentia	Rhombomys opimus	Great gerbil	Manual extraction		REGO01000027.1	Great_gerbil_Xinjiang_2013_1 scaffold00027	Yes
Rodentia	Thryonomys swinderianus	Greater cane rat	Manual extraction		PVIC010025425.1	US090 ThrSwi_scaffold_50802	No
Rodentia	Marmota monax	Groundhog	Manual extraction		CABDUW010001409.1	contig: monax5_s01409	Yes
Rodentia	Cynomys gunnisoni	Gunnison's prairie dog	Manual extraction		WBRW01003583.1	LCS2019 Contig3941_pilon	No
Rodentia	Muscardinus avellanarius	Hazel dormouse	Manual extraction		PVJB01014782.1	US077 MusAve_scaffold_29527	Yes
Rodentia	Marmota himalayana	Himalayan marmot	Manual extraction		RAQP01000221.1	scaffold221	No
Rodentia	Sigmodon hispidus	Hipsid cotton rat	Manual extraction		PVIH01023930.1	US029 SigHis_scaffold_47797	Yes
Rodentia	Rhizomys pruinosus	Hoary bamboo rat	Manual extraction		VZQC01010551.1:	BR201808 Contig14367	Yes
Rodentia	Mus musculus	House mouse	Ensembl		ENSMUSP00000046131
Rodentia	Apodemus speciosus	Large Japanese field mouse	Manual extraction		BDUI01147043.1	caffold: scaffold_147043, isolate: IB14-021	No	BDUI01053949.1	scaffold: scaffold_53949
Rodentia	Jaculus jaculus	Lesser Egyptian jerboa	Ensembl		ENSJJAP00000005829
Rodentia	Perognathus longimembris	Little pocket mouse	Manual extraction		RJWR010028247.1	BS65 PerPac_flattened_line_56460	Yes
Rodentia	Chinchilla lanigera	Long tailed chinchilla	Ensembl		ENSCLAP00000006857
Rodentia	Zapus hudsonius	Meadow jumping mouse	Manual extraction		PVHP010000614.1	BS14 ZapHud_scaffold_1224
Rodentia	Peromyscus nudipes	Mexican deer mouse	Manual extraction		CABHPH010111019.1	contig: 276001
Rodentia	Meriones unguiculatus	Mongolian gerbil	Ensembl		ENSMUGP00000013003
Rodentia	Cavia tschudii	Montane guinea pig	Manual extraction		PVKK010010600.1	US050 CavTsc_scaffold_21192	Yes
Rodentia	Aplodontia rufa	Mountain beaver	Manual extraction		PVKS010015496.1	BS102 AprRuf_scaffold_30973	Yes
Rodentia	Octomys mimax	Mountain viscacha rat	Manual extraction		NDGM011046676.1	AO248 13125488	No
Rodentia	Ondatra zibethicus	Muskrat	Manual extraction		PVIU01001132.1	US110 OndZib_scaffold_2256	Yes
Rodentia	Heterocephalus glaber	Naked mole rat	Ensembl		ENSHGLP00000008471
Rodentia	Castor canadensis	North American beaver	Ensembl		ENSCCNP00000031611
Rodentia	Peromyscus maniculatus	North American deer mouse	Ensembl		ENSPEMP00000034994
Rodentia	Erethizon dorsatum	North American porcupine	Manual extraction		ML655357.1	214976 unplaced genomic scaffold scaffold9	No
Rodentia	Ctenodactylus gundi	Northern gundi	Manual extraction		PVKB01003749.1	US049 CteGun_scaffold_7490	Yes
Rodentia	Ellobius talpinus	Northern mole vole	Manual extraction		LOJH01023575.1	ElloTalpinus_01	No
Rodentia	Myocastor coypus	Nutria	Manual extraction		PVJA010002525.1	US051 MyoCoy_scaffold_5034	Yes
Rodentia	Peromyscus polionotus	Oldfield mouse	Manual extraction		CM010905.1	PO chromosome 3	No
Rodentia	Dipodomys ordii	Ord's kangaroo rat	Ensembl		ENSDORP00000018377
Rodentia	Dinomys branickii	Pacarana	Manual extraction		PVLD010001559.1	US070 DinBra_scaffold_3112	No
Rodentia	Dolichotis patagonum	Patagonian cavy	Manual extraction		PVJX010019841.1	US062 DolPat_scaffold_39655	Yes
Rodentia	Tympanoctomys barrerae	Plains viscacha rat	Manual extraction		NDGN011536099.1	AO245 42710889	No
Rodentia	Peromyscus melanophrys	Plateau mouse	Manual extraction		CABHPR010001773.1	contig: 11891	No
Rodentia	Microtus ochrogaster	Prairie vole	Manual extraction		chromosome 26	CM001688.1	No
Rodentia	Dasyprocta punctata	Punctate agouti	Manual extraction		RJWM01048000.1	BS37 DasPun_flattened_line_95954	No
Rodentia	Sciurus vulgaris	Red squirrel	Manual extraction		LR738618.1	chromosome: 8	No
Rodentia	Microtus oeconomus	Root vole	Manual extraction		VIIU01020694.1	LVR207A flattened_line_41356	No
Rodentia	Mus caroli	Ryukyu mouse	Ensembl		MGP_CAROLIEiJ_P0066800
Rodentia	Microtus agrestis	Short tailed field vole	Manual extraction		LR763740.1	scaffold: scf_998	No
Rodentia	Mus pahari	Shrew mouse	Ensembl		MGP_PahariEiJ_P0048242
Rodentia	Ctenomys sociabilis	Social tuco tuco	Manual extraction		PVKA01002600.1	BS34 CteSoc_scaffold_5188	No
Rodentia	Xerus inauris	South African ground squirrel	Manual extraction		PVHX01001314.1	US057 XerIna_scaffold_2624	No
Rodentia	Pedetes capensis	South African springhare	Manual extraction		VMDO01017160.1	US022 PedCap__flattened_line_34278	Yes
Rodentia	Onychomys torridus	Southern grasshopper mouse	Manual extraction		PVIT010003299.1	US017 OnyTor_scaffold_6578	No
Rodentia	Mastomys coucha	Southern multimammate mouse	NCBI		XM_031380079.1
Rodentia	Dipodomys stephensi	Stephen's kangaroo rat	Manual extraction		PVHN010004971.1	contig: 287932	Yes
Rodentia	Mus spicilegus	Steppe mouse	Ensembl		ENSMSIP00000021394	BS19 DipSte_scaffold_9927	Yes
Rodentia	Peromyscus attwateri	Texas deer mouse	Manual extraction		CABHPP010142085.1	contig: 287932	Yes
Rodentia	Ictidomys tridecemlineatus	Thirteen lined ground squirrel	Ensembl		ENSSTOP00000024673
Rodentia	Ellobius lutescens	Transcaucasian mole vole	Manual extraction		LOEQ01002133.1	ElloLutescens_01	Yes
Rodentia	Nannospalax galili	Upper Galilee Mountains blind mole-rat	Ensembl		ENSNGAP00000019114
Rodentia	Marmota vancouverensis	Vancouver marmot	Not available
Rodentia	Peromyscus leucopus	White footed mouse	NCBI		XM_028890913.1
Rodentia	Phodopus sungorus	Winter white dwarf hamster	Manual extraction		MCBN011372713.1	SBHNorthAmerica	Yes
Rodentia	Graphiurus murinus	Woodland dormouse	Manual extraction		PVLC010013380.1	US067 GraMur_scaffold_26727
Rodentia	Marmota flaviventris	Yellow bellied marmot	NCBI		XM_027926445.1
Scandentia	Tupaia chinensis	Chinese tree shrew	NCBI	db_xref=GeneID:102494281	XM_006140777.3
Scandentia	Tupaia tana	Large treeshrew	Manual extraction		AAPY01604585.1	cont1.604584	Yes
Sirenia	Trichechus manatus latirostris	Florida manatee	NCBI	db_xref=GeneID:101361665	NW_004444216.1
Tubulidentata	Orycteropus afer	Aardvark	NCBI		XM_007944648.1

## Sheet: CDC42
Order	Species name	Common name	Source	db_xref	Gene	Contig/Scafold	Reverse transcribed	Gene	Assembly/Contig/Scafold	Reverse transcribed	Gene	Contig/Scafold	Reverse transcribed	Gene	Contig/Scafold	Reverse transcribed
Afrosoricida	Chrysochloris asiatica	Cape golden mole	NCBI	db_xref=GeneID:102836442	XM_006862335.1
Afrosoricida	Echinops telfairi	Lesser hedgehog tenrec	Manual Extraction		AAIY03007462.1	266 ScPeMD7_7457;HRSCAF=8495	Yes
Afrosoricida	Microgale talazaci	Talzac's schrew tenrec	Manual Extraction		PVJH01000920.1	MicTal_scaffold_1838	No	PVJH01000115.1	MicTal_scaffold_228	No
Artiodactyla	Syncerus caffer	African buffalo	Manual Extraction		CADEAB010000096.1	contig: Contig97	No	CADEAB010000053.1	Contig52	No
Artiodactyla	Vicugna pacos	Alpaca	NCBI	db_xref=GeneID:102530757	XM_006196741.3
Artiodactyla	Bison bison	American bison	NCBI	db_xref=GeneID:104981087	XM_010829996.1
Artiodactyla	Balaenoptera bonaerensis	Antarctic minke whale	Manual Extraction		DF418546.1	DNA, contig: scaffold21520	Yes	DF411832.1	DNA, contig: scaffold14806	Yes
Artiodactyla	Camelus dromedarius	Arabian camel	NCBI	db_xref=GeneID:105088868	XM_010979823.2
Artiodactyla	Camelus bactrianus	Bactrain camel	NCBI	db_xref=GeneID:105070875	XM_010957404.1
Artiodactyla	Lipotes vexillifer	Baiji	NCBI	db_xref=GeneID:103088294	XM_007459207.1
Artiodactyla	Ammotragus lervia	Barbary sheep	Manual Extraction		NIVO01023276.1	scaffold160_len175021_cov67	Yes	NIVO01066387.1	scaffold1947_len1889033_cov71	No
Artiodactyla	Delphinapterus leucas	Beluga whale	NCBI	db_xref=GeneID:111163214	XM_022551714.2
Artiodactyla	Pseudois nayaur	Bharal	Manual Extraction		NIZD01081391.1	scaffold194835	Yes	NIZD01153869.1	scaffold63372	Yes
Artiodactyla	Ovis canadensis	Bighorn sheep	Manual Extraction		PVIS010003192.1	OviCan_scaffold_6357	Yes	PVIS010021305.1	scaffold_42546	No
Artiodactyla	Muntiacus crinifrons	Black muntjac	Manual Extraction		SJXS01003512.1	BMJ-hj 000261F-012-01_pilon	No	SJXS01011973.1	BMJ-hj 000261F_pilon	No
Artiodactyla	Balaenoptera musculus	Blue whale	Manual Extraction		VNFC03000001.1	JJ_BM4_2016_0621 chromosome 1	No
Artiodactyla	Connochaetes taurinus	Blue wildebeest	Manual Extraction		SJXO01001165.1	BWD-738 scaffold1162_size570756	No
Artiodactyla	Redunca redunca	Bohor reedbuck	Manual Extraction		SJYQ01006813.1	BHR-557 scaffold22786_len168052_cov129	Yes	SJYQ01029193.1	BHR-557 scaffold157983_len51136_cov152	Yes
Artiodactyla	Tragelaphus eurycerus	Bongo	Manual Extraction		SJYI010023381.1	BNG-9162 scaffold23386	Yes	SJYI011539160.1	BNG-9162 C56564377	Yes
Artiodactyla	Inia geoffrensis	Boutu	Manual Extraction		RJWO010000764.1	BS63 IniGeo_flattened_line_1517	No
Artiodactyla	Sylvicapra grimmia	Bush duiker	Manual Extraction		SJYH01003692.1	CMD-5126 tarseq_34839	No	SJYH01000463.1	CMD-5126 tarseq_1245	Yes
Artiodactyla	Bos taurus	Cattle	NCBI	db_xref=GeneID:532712,VGNC:VGNC:97251	NM_001046332.1
Artiodactyla	Cervus hanglu	Central asian red deer	Manual Extraction		CM021199.1	CEY-2017 chromosome 8	No
Artiodactyla	Moschus berezovskii	Chinese forest musk deer	Manual Extraction		SGQJ01000974.1	Moschus berezovskii 14341	Yes	SGQJ01002528.1	Moschus berezovskii 16615	No
Artiodactyla	Hydropotes inermis	Chinese water deer	Manual Extraction		SPDZ01000839.1	ZZ2017 11293	Yes
Artiodactyla	Pantholops hodgsonii	Chiru	Manual Extraction		NW_005809120.1	PHO1.0 Scaffold1505	No
Artiodactyla	Tursiops truncatus	Common bottlenose dolphin	NCBI	db_xref=GeneID:101316476	XM_019938558.2
Artiodactyla	Tragelaphus oryx	Common eland	Manual Extraction		SJYK013862868.1	CME-1477 43557057	No	SJYK013699458.1	CME-1477 43230229	No	SJYK013992739.1	CME-1477 43816809	Yes	SJYK013968760.1	CME-1477 43768849	No
Artiodactyla	Damaliscus lunatus	Common tsessebe	Manual Extraction		SJXP01001413.1	CTB-792 scaffold1427_size688045	No
Artiodactyla	Ziphius cavirostris	Cuvier's beaked whale	Manual Extraction		RJWS010009005.1	BS68 ZipCav_flattened_line_17994	No	RJWS010035804.1	BS68 ZipCav_flattened_line_71567	No
Artiodactyla	Bos grunniens	Domestic Yak	Manual Extraction		CM016691.1	yakHY00 ecotype maiwa chromosome 2	No	VBZB01000002.1	yakHY00 chromosome 2,	No
Artiodactyla	Capreolus pygargus	Eastern roe deer	Manual Extraction		SNSB01004687.1	NDHX00028 Scaffold19329	No
Artiodactyla	Alces alces	Eurasian elk	Manual Extraction		ML674215.1	scaffold186175	No
Artiodactyla	Balaenoptera physalus	Fin whale	Manual Extraction		DF448604.1	contig: scaffold51578	Yes
Artiodactyla	Bos frontalis	Gayal	Manual Extraction		RBVW01000975.1	scaffold975	Yes
Artiodactyla	Oryx gazella	Gemsbok	Manual Extraction		RAWW01006472.1	OR4864 scaffold541	Yes
Artiodactyla	Litocranius walleri	Gerenuk	Manual Extraction		SJYG01000324.1	GRK-570 scaffold324_size2659132	Yes	SJYG01000042.1	GRK-570 scaffold41_size6293953	No
Artiodactyla	Capra hircus	Goat	NCBI	db_xref=GeneID:102188638	XM_018055357.1
Artiodactyla	Nanger granti	Grant's gazelle	Manual Extraction		SJYD01048270.1	GTG-3714 tarseq_12718	No
Artiodactyla	Tragelaphus strepsiceros	Greater kudu	Manual Extraction		SJYU01000524.1	GTK-544 tarseq_9163	No	SJYU01000401.1	GTK-544 tarseq_35309	No
Artiodactyla	Eschrichtius robustus	Grey whale	Manual Extraction		NIPP01003334.1	ER-14-168 kmer60-min500.11740906	Yes
Artiodactyla	Phocoena phocoena	Harbour porpoise	Manual Extraction		PKGA02000527.1	ScshVNz_529	No
Artiodactyla	Tragelaphus scriptus	Harnessed bushbuck	Manual Extraction		SJXY01007005.1	BUB-555 scaffold13909_len124184_cov121	Yes
Artiodactyla	Cephalophus harveyi	Harvey's duiker	Manual Extraction		SJYT01030904.1	HVD-549 scaffold3586_size267917	Yes
Artiodactyla	Hippopotamus amphibius	Hippopotamus	Manual Extraction		PVJP02000003.1	BS01 ScHSfme_3;HRSCAF=532	No	PVJP02910697.1	BS01 ScHSfme_925151	Yes
Artiodactyla	Beatragus hunteri	Hirola	Manual Extraction		PVKQ01017398.1	BS46 BeaHun_scaffold_34725	Yes
Artiodactyla	Megaptera novaeangliae	Humpback whale	Manual Extraction		RYZJ01000218.1	ASU/GRON-1 ScjyzU5_214	Yes
Artiodactyla	Aepyceros melampus	Impala	Manual Extraction		SJXQ01012669.1	IMP-100 tarseq_4518	No	SJXQ01007276.1	IMP-100 tarseq_1854	No
Artiodactyla	Axis porcinus	Indian hog deer	Manual Extraction		QQTR01135455.1	Zoohd001 scaffold_98	Yes
Artiodactyla	Muntiacus muntjak	Indian muntjac	Manual Extraction		CM018501.1	UTSW_UCB_Mm chromosome 1	Yes	VCEA01000001.1	UTSW_UCB_Mm chromosome 1	Yes
Artiodactyla	Tursiops aduncus	Indo Pacific bottlenose dolphin	Manual Extraction		NCQN01001605.1	CRI000098 scaffold_1674	No	NCQN01000171.1	CRI000098 scaffold_202	No
Artiodactyla	Sousa chinensis	Indo Pacific humpback dolphin	Manual Extraction		RWJT01013030.1	SCSF scaffold4	Yes
Artiodactyla	Platanista minor	Indus river dolphin	Manual Extraction		RJWK010018101.1	BS66 PlaMin_flattened_line_36173	Yes
Artiodactyla	Tragulus javanicus	Java mouse deer	Manual Extraction		PVHZ020000537.1	US108 ScTR3Pl_527	Yes	PVHZ021082416.1	US108 ScTR3Pl_1085798	Yes
Artiodactyla	Madoqua kirkii	Kirk's dik dik	Manual Extraction		SJYC01146567.1	KDD-541 tarseq_10_25	No	SJYC01049151.1	KDD-541 tarseq_15811_13	No	SJYC01049151.1	KDD-541 tarseq_15811_13	Yes
Artiodactyla	Oreotragus oreotragus	Klipspringer	Manual Extraction		SJYX01024683.1	KSP-560 tarseq_36091	Yes	SJYX01007426.1	KSP-560 tarseq_12825	No
Artiodactyla	Pontoporia blainvillei	La Plata dolphin	Manual Extraction		PGGH01292671.1	BP203 contig296358	No	PGGH01038508.1	BP203 contig39107	Yes
Artiodactyla	Tragelaphus imberbis	Lesser kudu	Manual Extraction		SJYM01000146.1	LEK-543 tarseq_316961	No
Artiodactyla	Tragulus kanchil	lesser mouse deer	Not available
Artiodactyla	Globicephala melas	Long finned pilot whale	NCBI	db_xref=GeneID:115863100	XM_030875601.1
Artiodactyla	Giraffa tippelskirchi	Masai giraffe	Manual Extraction		CM018105.1	OR1865 chromosome 3	No	RAWU01000013.1	OR1865 chromosome 3	No
Artiodactyla	Philantomba maxwellii	Maxwell's duiker	Manual Extraction		SJYS01001968.1	MXD-5126 tarseq_43449	No	SJYS01012064.1	MXD-5126 tarseq_44734	No
Artiodactyla	Balaenoptera acutorostrata	Minke whale	NCBI	db_xref=GeneID:103008817	XM_007175080.2
Artiodactyla	Oreamnos americanus	Mountain goat	Manual Extraction		WJNR01001906.1	splAK2016 ScXtcTc_1908	Yes	WJNR01002124.1	splAK2016 ScXtcTc_2126	Yes
Artiodactyla	Tragelaphus buxtoni	Mountain nyala	Manual Extraction		SJYJ010205237.1	MTN-9119 scaffold205268	Yes
Artiodactyla	Odocoileus hemionus	Mule deer	Manual Extraction		RCHL01007446.1	MD92 scaffold7446	No	RCHL01011225.1	MD92 scaffold11225	Yes
Artiodactyla	Neophocaena asiaeorientalis	Narrow-ridged finless porpoise	NCBI	db_xref=GeneID:112414286	XM_024766697.1
Artiodactyla	Monodon monoceros	Narwhal	NCBI	db_xref=GeneID:114898334	XM_029227658.1
Artiodactyla	Hemitragus hylocrius	Nilgiri tahrs	Manual Extraction		PVJR01006502.1	BS50 HemHyl_scaffold_12954	No
Artiodactyla	Eubalaena japonica	North Pacific right whale	Manual Extraction		RJWP010000133.1	BS61 EubJap_flattened_line_264	No
Artiodactyla	Giraffa camelopardalis	Northern giraffe	Manual Extraction		SJXV01006390.1	GFE-hd scaffold598	No
Artiodactyla	Okapia johnstoni	Okapi	Manual Extraction		LVCL010121537.1	scaffold6827_27	Yes
Artiodactyla	Orcinus orca	Orca	NCBI	db_xref=GeneID:101270289	XM_004272509.2
Artiodactyla	Ourebia ourebi	Oribi	Manual Extraction		SJXZ013506682.1	ORB-4223 198921568	No	SJXZ013256821.1	ORB-4223 198421836	Yes	SJXZ013414183.1	ORB-4223 198736566	Yes	SJXZ013456162.1	ORB-4223 198820526	Yes
Artiodactyla	Lagenorhynchus obliquidens	Pacific white sided dolphin	NCBI	db_xref=GeneID:113622088	XM_027109825.1
Artiodactyla	Catagonus wagneri	Peccary	Manual Extraction		PVHT021183524.1	Sc2sB16_1184897	Yes	PVHT021183551.1	BS18 Sc2sB16_1184919	No
Artiodactyla	Elaphurus davidianus	Pere David's deer	Manual Extraction		JAJIZU010042806.1	milu-zoo-001 scaffold68.1	Yes
Artiodactyla	Sus scrofa	Pig	NCBI	db_xref=GeneID:780428	XM_005656039.3
Artiodactyla	Antilocapra americana	Pronghorn	Manual Extraction		PVKT021585106.1	BS35 ScwEJLR_1585745	Yes
Artiodactyla	Procapra przewalskii	Przewalski's gazelle	Manual Extraction		SJYF01000623.1	PLG-pushi scaffold1313_len12231252_cov169	No
Artiodactyla	Kogia breviceps	Pygmy sperm whale	Manual Extraction		RJWL010011473.1	BS64 KogBre_flattened_line_22941	No
Artiodactyla	Cervus elaphus	Red deer	Manual Extraction		CM008015.1	Hungarian chromosome 8	No
Artiodactyla	Muntiacus reevesi	Reeves muntjac	Manual Extraction		CM018480.1	UCam_UCB_Mr chromosome 3	No
Artiodactyla	Rangifer tarandus	Reindeer	Manual Extraction		JAHWTM010000076.1	CA-31 scaffold76	Yes
Artiodactyla	Neotragus pygmaeus	Royal antelope	Manual Extraction		SJYV01019378.1	RAL-4837 tarseq_87328	Yes	SJYV01040552.1	RAL-4837 tarseq_74827	No	SJYV01193709.1	RAL-4837 tarseq_284506	Yes
Artiodactyla	Hippotragus niger	Sable antelope	Manual Extraction		VHQK01014780.1	SB2152 Hip_nig_2_phX_scaffold14987	Yes
Artiodactyla	Saiga tatarica	Saiga antelope	Manual Extraction		PVIK010011104.1	BS49 SaiTat_scaffold_22173	No
Artiodactyla	Ovis aries	Sheep	NCBI	db_xref=GeneID:101102792	NM_001308591.1
Artiodactyla	Capra sibirica	Siberian ibex	Manual Extraction		NIYN02002509.1	CNS scaffold95_len20963363_cov222	Yes
Artiodactyla	Moschus moschiferus	Siberian musk deer	Manual Extraction		PVHU020014504.1	BS20 Scw3uUT_14406;HRSCAF=111941_12	Yes
Artiodactyla	Tragelaphus spekii	Sitatunga	Manual Extraction		SJYL010046152.1	STG-9200 tarseq_135354	No	SJYL010012512.1	STG-9200 tarseq_11831	No
Artiodactyla	Mesoplodon bidens	Sowerby's beaked whale	Manual Extraction		PVJJ010027212.1	US080 MesBid_scaffold_54404	No	PVJJ010000008.1	US080 MesBid_scaffold_14	No
Artiodactyla	Physeter catodon	Sperm whale	NCBI	db_xref=GeneID:102975958	XM_024125355.2
Artiodactyla	Antidorcas marsupialis	Springbok	Manual Extraction		SJYB01000319.1	SGB-9149 tarseq_71223	No
Artiodactyla	Raphicerus campestris	Steenbok	Manual Extraction		SJYW01057346.1	SNB-1993 tarseq_128495	No
Artiodactyla	Neotragus moschatus	Suni	Manual Extraction		SJYA01000208.1	SUN-559 tarseq_138098	No
Artiodactyla	Eudorcas thomsonii	Thomson's gazzelle	Manual Extraction		SJYE01001896.1	TMG-4057 scaffold2716	No
Artiodactyla	Phocoena sinus	Vaquita	NCBI	db_xref=GeneID:116752435	XM_032629272.1
Artiodactyla	Bubalus bubalis	Water buffalo	NCBI	db_xref=GeneID:102403472	NM_001290930.1
Artiodactyla	Kobus ellipsiprymnus	Waterbuck	Manual Extraction		SJYR01000041.1	DFW-375 scaffold49_size1824120	No
Artiodactyla	Capreolus capreolus	Western Roe deer	Manual Extraction		CCMK010382397.1	kmer631, contig DEER_K63_SCAFFOLD382397	No	CCMK010039965.1	kmer631, contig DEER_K63_SCAFFOLD39965	No
Artiodactyla	Przewalskium albirostris	White lipped deer	Manual Extraction		SJXR01001684.1	WLD-bcl scaffold2553_len3142735_cov131	Yes
Artiodactyla	Odocoileus virginianus	White tailed deer	NCBI	db_xref=GeneID:110125481	XM_020874519.1
Artiodactyla	Camelus ferus	Wild Bactrian camel	NCBI	db_xref=GeneID:102514486	XM_006188306.3
Artiodactyla	Capra aegagrus	Wild goat	Manual Extraction		CM003217.1	BamuBGIKM chromosome 4	No
Artiodactyla	Bos mutus	Wild yak	NCBI	db_xref=GeneID:102266310	XM_005905185.1
Artiodactyla	Bos indicus	Zebu	Manual Extraction	db_xref=GeneID:109574100	XM_019981856.1
Carnivora	Lycaon pictus	African wild dog	Manual Extraction		CM007555.1	South Africa Ananku chromosome 30	Yes
Carnivora	Taxidea taxus	American badger	Not available
Carnivora	Ursus americanus	American black bear	Manual Extraction		LZNR01002363.1	MABB319796 Contig2366	No
Carnivora	Neovison vison	American mink	Manual Extraction		NC_058092.1	M4711 chromosome 2, ASM_NN_V1	No
Carnivora	Arctocephalus gazella	Antarctic fur seal	Manual Extraction		CAAAJK010000025.1	contig: ScWAj4l_25_HRSCAF=341	Yes
Carnivora	Vulpes lagopus	Arctic fox	Not available
Carnivora	Paradoxurus hermaphroditus	Asian palm civet	Manual Extraction		PITB01006704.1	BSD07 ParHer_flattened_line_13387	Yes
Carnivora	Ursus thibetanus	Asiatic black bear	Manual Extraction		WEIE01000041.1	TBB2019 Scaffold00041	Yes
Carnivora	Mungos mungo	Banded mongoose	Manual Extraction		PISW01000154.1	US063 MunMun_flattened_line_306	No
Carnivora	Felis nigripes	Black footed cat	Manual Extraction		PISY01032916.1	BS47 FelNig_flattened_line_65784	Yes
Carnivora	Ursus arctos	Brown bear	NCBI	db_xref=GeneID:113268543	XM_026517110.1
Carnivora	Zalophus californianus	California sea lion	NCBI	db_xref=GeneID:113929757	XM_027606891.1
Carnivora	Lynx canadensis	Canada Lynx	Not available
Carnivora	Felis catus	Cat	Manual Extraction		NC_058375.1	Fca126 chromosome C1, F.catus_Fca126_mat1.0	No
Carnivora	Acinonyx jubatus	Cheetah	NCBI	db_xref=GeneID:106977652	XM_027060137.1
Carnivora	Puma concolor	Cougar	NCBI	db_xref=GeneID:112872162	XM_025935296.1
Carnivora	Canis lupus dingo	Dingo	NCBI	db_xref=GeneID:112659940	XM_025447180.1
Carnivora	Canis lupus familiaris	Dog	NCBI	db_xref=GeneID:403934	NM_001003254.2
Carnivora	Helogale parvula	Dwarf mongoose	Manual Extraction		PJEM01008543.1	US077 HelPar_flattened_line_17066	Yes
Carnivora	Lutra lutra	Eurasian otter	Manual Extraction		LR738410.1	Lutra lutra genome assembly, chromosome: 8	No
Carnivora	Mustela putorius	European polecat	Manual Extraction		NW_004569147.1	ID#1420 breed Sable unplaced genomic scaffold, MusPutFur1.0 scaffold00006	Yes
Carnivora	Mustela putorius furo	Ferret	Manual Extraction		XM_004741240.2
Carnivora	Cryptoprocta ferox	Fossa	Manual Extraction		PJEU01014012.1	BS36 CryFer_flattened_line_28006	Yes
Carnivora	Pteronura brasiliensis	Giant otter	Manual Extraction		PJEN01003907.1	BS51 PteBra_flattened_line_7788	Yes
Carnivora	Ailuropoda melanoleuca	Giant panda	NCBI	db_xref=GeneID:100465076	XM_002919524.4
Carnivora	Halichoerus grypus	Grey seal	Manual Extraction		NW_023399931.1	241Hg ecotype Northwest Atlantic unplaced genomic scaffold	No
Carnivora	Canis lupus	Grey wolf	Manual Extraction		VAWD01000021.1	RKW13451 Clup_scaff_21	Yes
Carnivora	Phoca vitulina	Harbour seal	NCBI	db_xref=GeneID:116624096	XM_032391723.1
Carnivora	Neomonachus schauinslandi	Hawaiian monk seal	NCBI	db_xref=GeneID:110575167	XM_021684104.1
Carnivora	Mellivora capensis	Honey badger	Manual Extraction		PISX010004896.1	BS25 MelCap_flattened_line_9776	Yes
Carnivora	Lynx pardinus	Iberian Lynx	Manual Extraction		CAAGRJ010033902.1	contig: lp23s10544	No
Carnivora	Panthera onca	Jaguar	Manual Extraction		PISV01021198.1	BS21 PanOnc_flattened_line_42352	Yes
Carnivora	Panthera pardus	Leopard	NCBI	db_xref=GeneID:109274276	XM_019461716.1
Carnivora	Prionailurus bengalensis	Leopard cat	Manual Extraction		BIMV02034584.1	Prbe_34584	No
Carnivora	Panthera leo	Lion	Manual Extraction		CM018476.1	Brooke chromosome F1	No
Carnivora	Suricata suricatta	Meerkat	NCBI	db_xref=GeneID:115298213	XM_029946680.1
Carnivora	Lontra canadensis	North American river otter	NCBI	db_xref=GeneID:116871163	XM_032863691.1
Carnivora	Mirounga angustirostris	Northern elephant seal	Manual Extraction		PITE01012801.1	BS05 MirAng_flattened_line_25557	No
Carnivora	Callorhinus ursinus	Northern fur seal	NCBI	db_xref=GeneID:112811564	XM_025855704.1
Carnivora	Odobenus rosmarus divergens	Pacific walrus	NCBI	db_xref=GeneID:101364638	XM_004411723.2
Carnivora	Ursus maritimus	Polar bear	NCBI	db_xref=GeneID:103666578	XM_008694636.1
Carnivora	Vulpes vulpes	Red fox	NCBI	db_xref=GeneID:112929847	XM_026012133.1
Carnivora	Ailurus fulgens	Red panda	Manual Extraction		LNAC01000144.1	RP43 red-panda_000143	Yes
Carnivora	Martes zibellina	Sable	Manual Extraction		RDFD01012479.1	GKM scaffold_7	Yes
Carnivora	Enhydra lutris	Sea otter	NCBI	db_xref=GeneID:111154823	XM_022514746.1
Carnivora	Mirounga leonina	Southern elephant seal	NCBI	db_xref=GeneID:118019913	XM_035019559.1
Carnivora	Crocuta crocuta	Spotted hyena	Manual Extraction		VOAJ01003106.1	KB4526 scaffold13	Yes
Carnivora	Eumetopias jubatus	Steller sea lion	NCBI	db_xref=GeneID:114199036	XM_028090772.1
Carnivora	Mustela erminea	Stoat	NCBI	db_xref=GeneID:116567960	XM_032303357.1
Carnivora	Hyaena hyaena	Striped hyena	Manual Extraction		PEQU01000095.1	Hyena2069 scaffold_94	Yes
Carnivora	Panthera tigris	Tiger	NCBI	db_xref=GeneID:102973021	XM_007083717.2
Carnivora	Leptonychotes weddellii	Weddell seal	Manual Extraction		NW_006383309.1	WS11-02 unplaced genomic scaffold, LepWed1.0 scaffold00269	No
Carnivora	Spilogale gracilis	Western spotted skunk	Manual Extraction		PITA01010753.1	US072 SpiGra_flattened_line_21492	Yes
Carnivora	Gulo gulo	Wolverine	Manual Extraction		CYRY02018966.1	contig: scaffold271	No
Chiroptera	Mormoops blainvillei	Antillean ghost faced bat	Manual Extraction		PVJD01006140.1	US096 MorMeg_scaffold_12272	No
Chiroptera	Eptesicus fuscus	Big brown bat	NCBI	db_xref=GeneID:103291971	XM_008148119.2
Chiroptera	Pteropus alecto	Black flying fox	NCBI	db_xref=GeneID:102889114	XM_006924470.3
Chiroptera	Myotis brandtii	Brandt's bat	Manual Extraction		KE161407.1	unplaced genomic scaffold scaffold129	Yes
Chiroptera	Tadarida brasiliensis	Brazilian free tailed bat	Manual Extraction		PVIG010023812.1	US034 TadBra_scaffold_47613	No	PVIG010127583.1	US034 TadBra_scaffold_255134	No	PVIG010035683.1	US034 TadBra_scaffold_71354	No
Chiroptera	Macrotus californicus	California big eared bat	Manual Extraction		VMDR010028991.1	US035 MacCal__line_57939	No	VMDR010046435.1	US035 MacCal__line_92810	Yes
Chiroptera	Hipposideros galeritus	Cantor's roundleaf bat	Manual Extraction		PVLB01038060.1	US101 HipGal_scaffold_75930	No
Chiroptera	Rhinolophus sinicus	Chinese rufous horseshoe bat	Manual Extraction		NW_017738944.1	Zhonghua_01 unplaced genomic scaffold, ASM188883v1	No
Chiroptera	Pipistrellus pipistrellus	Common pipistrelle	Not available
Chiroptera	Desmodus rotundus	Common vampire bat	NCBI	db_xref=GeneID:112299195	XM_024554346.2
Chiroptera	Myotis davidii	David's myotis	NCBI	db_xref=GeneID:102758165	XM_006777593.2
Chioptera	Rousettus aegyptiacus	Egyptian fruit bat	NCBI	db_xref=GeneID:107513058	XM_016149280.2
Chiroptera	Nycticeius humeralis	Evening bat	NCBI		VMDQ010027921.1	US023 NycHum__flattened_line_55822	No
Chiroptera	Hipposideros armiger	Great roundleaf bat	NCBI	db_xref=GeneID:109396744	XM_019668838.1
Chiroptera	Noctilio leporinus	Greater bulldog bat	Manual Extraction		PVIW01009065.1	US093 NocLep_scaffold_18115	No
Chiroptera	Rhinolophus ferrumequinum	Greater horseshoe bat	NCBI	db_xref=GeneID:117026985	XM_033114341.1
Chiroptera	Myotis myotis	Greater mouse eared bat	NCBI	db_xref=GeneID:118675144	XM_036347355.1
Chiroptera	Micronycteris hirsuta	Hairy big eared bat	Manual Extraction		PVJI01014200.1	US037 MicHir_scaffold_28386	No	PVJI01006023.1	US037 MicHir_scaffold_12038	Yes
Chiroptera	Aeorestes cinereus	Hoary bat	Manual Extraction		JAAGEH010000190.1	Cryan_1219 309	No
Chiroptera	Megaderma lyra	Indian false vampire bat	Manual Extraction		PVJL010002344.1	US036 MegLyr_scaffold_4684	Yes
Chiroptera	Pteropus giganteus	Indian flying fox	NCBI	db_xref=GeneID:120596202	XM_039854651.1
Chiroptera	Artibeus jamaicensis	Jamaican fruit bat	NCBI	db_xref=GeneID:119042192	XM_037135839.1
Chiroptera	Craseonycteris thonglongyai	Kitti's hog-nosed bat	Manual Extraction		PVKE010064979.1	US097 CraTho_scaffold_129843	Yes	PVKE010073712.1	US097 CraTho_scaffold_147282	Yes	PVKE010037076.1	US097 CraTho_scaffold_74086	Yes
Chiroptera	Pteropus vampyrus	Large Flying fox	NCBI	db_xref=GeneID:105290433	XM_011357538.2
Chiroptera	Eonycteris spelaea	Lesser dawn bat	Manual Extraction		PUFA01000006.1	SIG01 000005F	Yes
Chiroptera	Cynopterus brachyotis	Lesser short nosed fruit bat	manual Extraction		SSHV01002063.1	CB-01 scaffold9464_cov67	Yes
Chiroptera	Myotis lucifugus	Little brown bat	NCBI	db_xref=GeneID:102439024	XM_006094023.3
Chiroptera	Murina aurata	Little tube nosed bat	Manual Extraction		PVJC01030264.1	US074 MurFea_scaffold_60514	No	PVJC01115546.1:	US074 MurFea_scaffold_231029	Yes	PVJC01031315.1	US074 MurFea_scaffold_62614	No
Chiroptera	Macroglossus sobrinus	Long tounged fruit bat	Manual Extraction		PVKZ01001043.1	US102 MacSob_scaffold_1989	Yes
Chiroptera	Miniopterus natalensis	Natal long fingered bat	NCBI	db_xref=GeneID:107538414	XM_016214650.1
Chiroptera	Phyllostomus discolor	Pale spear-nosed bat	NCBI	db_xref=GeneID:114496144	XM_028511460.2
Chiroptera	Antrozous pallidus	Pallid bat	Manual Extraction		VMDP01038814.1	US032 AntPal__flattened_line_77606	No	VMDP01124786.1	US032 AntPal__flattened_line_249533	No
Chiroptera	Pteronotus parnellii	Parnell's mustached bat	Manual Extraction		JAIWKQ010000248.1	breed Mesoamerican mustached bat isolate MK-2021 contig_221	No
Chiroptera	Lasiurus borealis	Red bat	Manual Extraction		PVJN01004917.1	US024 LasBor_scaffold_9831	Yes	PVJN01080348.1	US024 LasBor_scaffold_160659	Yes
Chiroptera	Miniopterus schreibersii	Schreiber's long-fingered	Manual Extraction		PVJG01006383.1	US075 MinSch_scaffold_12758	No
Chiroptera	Carollia perspicillata	Seba's short-tailed bat	Manual Extraction		PVKM010001935.1	US073 CarPer_scaffold_3864	Yes
Chiroptera	Eidolon helvum	Straw coloured fruit bat	Manual Extraction		KE814270.1	unplaced genomic scaffold EH_scaffold_111641	Yes
Chiroptera	Tonatia saurophila	Stripe-headed round-eared bat	Manual Extraction		PVIA01001042.1	US038 TonSau_scaffold_2080	Yes
Chiroptera	Anoura caudifer	Tailed tailless bat	Manual Extraction		PVKU01002354.1	US021 AnoCau_scaffold_4695	No
Cingulata	Dasypus novemcinctus	Nine banded armadillo	NCBI	db_xref=GeneID:101421534	XM_004461775.3
Cingulata	Chaetophractus vellerosus	Screaming hairy armadillo	Manual Extraction		PVIB010044519.1	US073 TolMat_scaffold_89008	No	PVIB010085528.1	US073 TolMat_scaffold_171019	No	PVIB010199712.1	US073 TolMat_scaffold_399359	Yes
Cingulata	Tolypeutes matacus	Southern three banded armadillo	Manual Extraction		PVIB010044519.1	US073 TolMat_scaffold_89008	No	PVIB010085528.1	US073 TolMat_scaffold_171019	No	PVIB010044519.1	US073 TolMat_scaffold_89008	No	PVIB010199712.1	US073 TolMat_scaffold_399359	Yes
Dasyuromorphia	Thylacinus cynocephalus	Thylacine	Manual Extraction		VAHE01000231.1	PY-MV-C5757 Tcyn_scaff_231	Yes
Dasyuromorphia	Sarcophilus harrisii	Tasmanian devil	Manual Extraction		LR735556.1	chromosome: 3	Yes
Dermoptera	Galeopterus variegatus	Sunda flying lemur	Manual Extraction		JMZW01109338.1	G_variegatus-3.0.2-2813.22	Yes
Didelphimorphia	Trichosurus vulpecula	Common brush tail possum	NCBI	db_xref=GeneID:118836085	XM_036743436.1
Diprotodontia	Vombatus ursinus	Common wombat	NCBI	db_xref=GeneID:114027403	XM_027841434.1
Diprotodontia	Monodelphis domestica	Grey short tailed opossum	NCBI	db_xref=GeneID:100023099	XM_001366225.4
Diprotodontia	Phascolarctos cinereus	Koala	NCBI	db_xref=GeneID:110206033	XM_020983024.1
Diprotodontia	Gymnobelideus leadbeateri	Leadbeaters possum	Manual Extraction		WOXC01005235.1	B50252 contig_2979	Yes
Eulipotyphla	Sorex araneus	Common shrew	NCBI	db_xref=GeneID:101540617	XM_004603410.1
Eulipotyphla	Scalopus aquaticus	Eastern mole	NCBI		PVIJ01018924.1	US009 ScaAqu_scaffold_37803	No
Eulipotyphla	Erinaceus europaeus	European hedgehog	NCBI	db_xref=GeneID:103113106	XM_007522605.2
Eulipotyphla	Condylura cristata	Star nosed mole	NCBI	db_xref=GeneID:101626781	XM_004678580.2
Hyracoidea	Procavia capensis	Rock hyrax	Manual Extraction		PVIO02826472.1	US060 ScHvXvP_827752;HRSCAF=1046924	Yes
Hyracoidea	Heterohyrax brucei	Yellow spotted hyrax	Manual Extraction		PVJQ01004240.1	US064 HetBruBak_scaffold_8476	Yes
Lagomorpha	Ochotona princeps	American pika	NCBI	db_xref=GeneID:101532470	XM_004592281.2
Lagomorpha	Oryctolagus cuniculus	European rabbit	NCBI	db_xref=GeneID:100008965	XM_002715991.3
Lagomorpha	Lepus timidus	Mountain hare	Manual Extraction		VUAX01000069.1	LTM.BIO.3104 chromosome 13	No
Lagomorpha	Lepus americanus	Snowshoe hare	Manual Extraction		PVJM010028974.1	BS55 LepAme_scaffold_57916	No	PVJM010086067.1	BS55 LepAme_scaffold_172066	No
Macroscelidea	Elephantulus edwardii	Cape elephant shrew	Manual Extraction		AMGZ01060777.1	Elephantulus edwardi_28Jun2011 contig060777	Yes
Monotremata	Ornithorhynchus anatinus	Platypus	NCBI	db_xref=GeneID:100086186	XM_029064873.2
Perissodactyla	Tapirus indicus	Asiatic tapir	Manual Extraction		PVIE01002868.1	BS100 TapInd_scaffold_5709	No
Perissodactyla	Diceros bicornis	Black rhinoceros	Manual Extraction		PVJY021981051.1	BS38 Sc7dOMt_1981826;HRSCAF=2023481	No
Perissodactyla	Tapirus terrestris	Brazilian tapir	Manual Extraction		PVID01002509.1	BS40 TapTer_scaffold_5014	Yes
Perissodactyla	Equus asinus	Donkey	NCBI	db_xref=GeneID:106840004	XM_014855112.1
Perissodactyla	Equus caballus	Horse	NCBI	db_xref=GeneID:100058188	NM_001309409.2
Perissodactyla	Equus przewalskii	Przewalski's horse	NCBI	db_xref=GeneID:103558482	XM_008531502.1
Perissodactyla	Ceratotherium simum	Southern white rhinoceros	NCBI	db_xref=GeneID:101397657	XM_004425692.2
Perissodactyla	Dicerorhinus sumatrensis	Sumatran rhinoceros	Manual Extraction		PEKH010006585.1	Ipuh scaffold6585	Yes
Pholidota	Manis pentadactyla	Chinese pangolin	NCBI	db_xref=GeneID:118926991	XM_036914618.1
Pholidota	Manis javanica	Sunda pangolin	NCBI	db_xref=GeneID:108391531	XM_017651166.2
Pholidota	Phataginus tricuspis	Tree pangolin	Manual Extraction		SOZM010039504.1	BS60 ManTri_flattened_line_78985	No
Pilosa	Myrmecophaga tridactyla	Giant anteater	Manual Extraction		PVIY010030991.1	BS39 MyrTri_scaffold_61948	Yes	PVIY010106488.1	BS39 MyrTri_scaffold_212868	Yes
Pilosa	Choloepus hoffmanni	Hoffmann's two toed sloth	NCBI	db_xref=GeneID:119527810	XM_037828244.1
Pilosa	Choloepus didactylus	Southern two toed sloth	Manual Extraction		PVKG010011427.1	US054 ChoDid_scaffold_22834	Yes	PVKG010275384.1	US054 ChoDid_scaffold_550675	No	PVKG010236971.1	US054 ChoDid_scaffold_473862	No
Pilosa	Tamandua tetradactyla	Southern tamandua	Manual Extraction		PVIF011791950.1	US055 TamTet_scaffold_3585861	Yes	PVIF010021038.1	US055 TamTet_scaffold_42056	No
Primate	Colobus angolensis	Angola colobus	NCBI	db_xref=GeneID:105505977	XM_011933961.1
Primate	Daubentonia madagascariensis	Aye aye	Manual Extraction		PVJZ01000158.1	BS11 DauMad_scaffold_311	Yes
Primate	Ateles geoffroyi	Black handed spider monkey	Manual Extraction		PVHS01043253.1	BS17 AteGeo_scaffold_86453	Yes	PVHS01020558.1	BS17 AteGeo_scaffold_41091	Yes
Primate	Eulemur macaco	Black lemur	Manual Extraction		LGHX01004407.1	Harmonia scaffold4421	Yes
Primate	Rhinopithecus bieti	Black snub nosed monkey	NCBI	db_xref=GeneID:108538451	XM_017886548.1
Primate	Eulemur flavifrons	Blue eyed black lemur	Manual Extraction		LGHW01004465.1	Harlow scaffold4421	Yes
Primate	Saimiri boliviensis boliviensis	Bolivian squirrel monkey	NCBI	db_xref=GeneID:101050895	XM_010345475.1
Primate	Plecturocebus donacophilus	Bolivian titi	Manual Extraction		PVKP010007557.1	BS44 CalDon_scaffold_15103	Yes
Primate	Pan paniscus	Bonobo	NCBI	db_xref=GeneID:100990246	XM_003813957.3
Primate	Eulemur fulvus	Brown lemur	Manual Extraction		PVJU010004629.1	BS10 EulFul_scaffold_9254	No
Primate	Otolemur garnettii	Bushbaby	Manual Extraction		AAQR03020566.1	467f Iridium contig020566	Yes	AAQR03058079.1	467f Iridium contig058079	Yes
Primate	Pan troglodytes	Common chimpanzee	NCBI	db_xref=GeneID:456609,VGNC:VGNC:57714	NM_001280325.1
Primate	Callithrix jacchus	Common marmoset	NCBI	db_xref=GeneID:100404291	XM_002750402.5
Primate	Mirza coquereli	Coquerel's mouse lemur	Manual Extraction		PVHQ01008804.1:	BS13 MizCoq_scaffold_17589	No	PVHQ01047688.1	BS13 MizCoq_scaffold_95242	No	PVHQ01051262.1	BS13 MizCoq_scaffold_102376	No	PVHQ01046057.1	BS13 MizCoq_scaffold_91985	Yes
Primate	Propithecus coquereli	Coquerel's sifaka	NCBI	db_xref=GeneID:105815695	XM_012650915.1
Primate	Macaca fascicularis	Crab eating macaque	NCBI	db_xref=GeneID:101925934	NM_001283401.1
Primate	Cercopithecus neglectus	De Brazza's monkey	Manual Extraction		PVKI010025863.1	BS29 CertNeg_scaffold_51723	Yes
Primate	Mandrillus leucophaeus	Drill	NCBI	db_xref=GeneID:105546828	XM_011990126.1
Primate	Saguinus imperator	Emperor tamarin	Manual Extraction		PVHO010000916.1	BS22 SagImp_scaffold_1827	No
Primate	Cheirogaleus medius	Fat tailed dwarf lemur	Manual Extraction		VBSM01000529.1	cmid_1.0_TD ScMzzfj_529;HRSCAF=33042	No
Primate	Trachypithecus francoisi	Francois' langur	NCBI	db_xref=GeneID:117093160	XM_033227914.1
Primate	Theropithecus gelada	Gelada	NCBI	db_xref=GeneID:112627433	XM_025389677.1
Primate	Rhinopithecus roxellana	Golden snub nosed monkey	NCBI	db_xref=GeneID:104663221	XM_010364350.2
Primate	Microcebus ravelobensis	Golden brown mouse lemur	Manual Extraction		VSMG01322849.1	RMR55 scaffold28248	No	VSMG01006521.1	RMR55 scaffold82334	No
Primate	Prolemur simus	Greater bamboo lemur	Manual Extraction		MPIZ01128448.1	strain KIAN8.4 C380803	Yes
Primate	Chlorocebus sabaeus	Green monkey	NCBI	db_xref=GeneID:103225423	XM_007980118.1
Primate	Microcebus murinus	Grey mouse lemur	NCBI	db_xref=GeneID:105873610	XM_012768682.2
Primate	Semnopithecus entellus	Hanuman langur	Manual Extraction		PVII010129151.1	BS30 SemEnt_scaffold_258204	No	PVII010084225.1	BS30 SemEnt_scaffold_168386	Yes	PVII010003561.1	BS30 SemEnt_scaffold_7110	No
Primate	Homo sapiens	Human	NCBI	db_xref=CCDS:CCDS221.1	NM_001791.4
Primate	Cebus albifrons	Humboldt's white fronted capuchin	Manual Extraction		PVKJ010024225.1	BS31 CebAlb_scaffold_48428	No
Primate	Indri indri	Indri	Manual Extraction		RJWJ010051857.1	BS62 IndInd_flattened_line_103682	No	RJWJ010004541.1	BS62 IndInd_flattened_line_9072	No
Primate	Macaca fuscata	Japanese macaque	Manual Extraction		BFBW01001049.1	DNA, contig1049	Yes
Primate	Mandrillus sphinx	Mandrill	Manual Extraction		SRPC01025637.1	Masph-2018 scaffold802	Yes
Primate	Alouatta palliata	Mantled howler monkey	Manual Extraction		PVKV010023169.1	BS02 AloPal_scaffold_46293	No	PVKV010006181.1	BS02 AloPal_scaffold_12349	No
Primate	Microcebus mittermeieri	Mittermeier's mouse lemur	Manual Extraction		VSMH01055717.1	MBB011 scaffold1112	Yes
Primate	Aotus nancymaae	Nancy Ma's night monkey	NCBI	db_xref=GeneID:105708566	XM_012440102.2
Primate	Mirza zaza	Northern giant mouse lemur	Manual Extraction		VSMD01100313.1	DLC2301 scaffold18433	No	VSMD01065421.1	DLC2301 scaffold48376	Yes
Primate	Microcebus tavaratra	Northern rufous mouse lemur	Manual Extraction		VSME01152683.1	RMR71 scaffold13913	Yes
Primate	Nomascus leucogenys	Northern white cheeked gibbon	Manual Extraction		CM016968.1	Asia chromosome 24	No
Primate	Papio anubis	Olive baboon	Manual Extraction		NC_044976.1	15944 chromosome 1, Panubis1.0	No
Primate	Erythrocebus patas	Patas monkey	Manual Extraction		PVJV010043760.1	BS28 EryPat_scaffold_87486	No
Primate	Macaca nemestrina	Southern pig tailed macaque	NCBI	db_xref=GeneID:105494398	XM_011762773.2
Primate	Carlito syrichta	Pilippine tarsier	NCBI	db_xref=GeneID:103265024	XM_008062729.1
Primate	Nasalis larvatus	Proboscis monkey	Manual Extraction		CM002998.1	Charlie chromosome align_Mm1	No
Primate	Pygathrix nemaeus	Red shanked douc langur	Manual Extraction		PVHW010032689.1	BS24 PygNem_scaffold_65329	No
Primate	Microcebus griseorufus	Reddish gray mouse Lemur	Manual Extraction		VSMI01054170.1		Yes
Primate	Macaca mulatta	Rhesus macaque	NCBI	db_xref=GeneID:707637	NM_001257880.1
Primate	Lemur catta	Ring tailed lemur	Manual Extraction		PVHV01005380.1	BS26 LemCat_scaffold_10753	No
Primate	Hylobates moloch	Silvery gibbon	NCBI	db_xref=GeneID:116813051	XM_032759233.1
Primate	Nycticebus coucang	Slow loris	Manual Extraction		PVIV010040868.1	BS32 NycCou_scaffold_81684	Yes
Primate	Cercocebus atys	Sooty mangabey	NCBI	db_xref=GeneID:105595026	XM_012080257.1
Primate	Pongo abelii	Sumatran orangutan	NCBI	db_xref=GeneID:100438199	XM_002811334.4
Primate	Sapajus apella	Tufted capuchin	NCBI	db_xref=GeneID:116566421	XM_032300723.1
Primate	Piliocolobus tephrosceles	Ugandan red colobus	NCBI	db_xref=GeneID:111547718	XM_023219724.3
Primate	Gorilla gorilla	Western gorilla	NCBI	db_xref=GeneID:101124029	XM_019012320.2
Primate	Cebus capucinus	White faced capuchin	Manual Extraction		KV389441.1	Cc_AM_T3 unplaced genomic scaffold Scaffold15	No	KV390154.1	Cc_AM_T3 unplaced genomic scaffold Scaffold728	Yes
Primate	Pithecia pithecia	White faced saki	Manual Extraction		PVIP01013893.1	BS33 PitPit_scaffold_27775	Yes	PVIP01005829.1	BS33 PitPit_scaffold_11651	No
Proboscidea	Loxodonta africana	African savanna elephant	Manual Extraction		GL010053.1	unplaced genomic scaffold scaffold_26	Yes	AAGU03057236.1	ISIS603380 cont3.57235	No
Rodentia	Arvicanthis niloticus	African grass rat	NCBI	db_xref=GeneID:117708461	XM_034502102.1
Rodentia	Grammomys surdaster	African woodland thicket rat	NCBI	db_xref=GeneID:114614147	XM_028759620.1
Rodentia	Mus spretus	Algerian mouse	Ensembl		MGP_SPRETEiJ_G0027654
Rodentia	Marmota marmota	Alpine marmot	NCBI	db_xref=GeneID:107142153	XM_015485553.1
Rodentia	Urocitellus parryii	Arctic ground squirrel	NCBI	db_xref=GeneID:113193227	XM_026403644.1
Rodentia	Peromyscus aztecus	Aztec mouse	Manual Extraction		CABHPQ010128648.1	contig: 439295	Yes	CABHPQ010137616.1	contig: 448405	Yes
Rodentia	Myodes glareolus	Bank vole	Manual Extraction		LR761993.1	scaffold: scf_149	Yes
Rodentia	Rattus rattus	Black rat	NCBI	db_xref=GeneID:116894165	XM_032895884.1
Rodentia	Cavia aperea	Brazilian guinea pig	Manual Extraction		AVPZ01000178.1	Cavia aperea scaffold25	Yes
Rodentia	Rattus norvegicus	Brown rat	NCBI	db_xref=GeneID:64465,RGD:71043	NM_171994.4
Rodentia	Peromyscus eremicus	Cactus mouse	Manual Extraction		CACRXM010000002.1	genome assembly, contig: chr2	Yes
Rodentia	Acomys cahirinus	Cairo spiny mouse	Manual Extraction		PVKX01019758.1	US019 AcoCah_scaffold_39487	Yes
Rodentia	Peromyscus californicus	California mouse	Manual Extraction		VALE02034101.1	strain IS Scaffold_42210;HRSCAF=42277	No
Rodentia	Hydrochoerus hydrochaeris	Capybara	Manual Extraction		PVLA01006447.1	US065 HydHyd_scaffold_12874	Yes
Rodentia	Cricetulus griseus	Chinese hamster	NCBI	db_xref=GeneID:100765433	XM_007644222.4
Rodentia	Octodon degus	Common degu	NCBI	db_xref=GeneID:101585222	XM_004637627.2
Rodentia	Microtus arvalis	Common vole	Manual Extraction		VIIT010027636.1	LVR205A flattened_line_55251	No	VIIT010088066.1	LVR205A flattened_line_176043	Yes	VIIT010015768.1	LVR205A flattened_line_31523	No
Rodentia	Hystrix cristata	Crested porcupine	Manual Extraction		PVJO010003325.1	US031 HysCri_scaffold_6646	Yes
Rodentia	Fukomys damarensis	Damara mole rat	NCBI	db_xref=GeneID:104863528	XM_010626009.2
Rodentia	Petromus typicus	Dassie rat	Manual Extraction		PVIR01024656.1	US052 PetTyp_scaffold_49275	No
Rodentia	Spermophilus dauricus	Daurian ground squirrel	Manual Extraction		KZ294170.1	unplaced genomic scaffold scaffold984	Yes
Rodentia	Neotoma lepida	Desert woodrat	Manual Extraction		LZPO01107544.1	417 scaffold_111	Yes
Rodentia	Cavia porcellus	Domestic guinea pig	NCBI	db_xref=GeneID:100717195	XM_003471342.4
Rodentia	Sciurus carolinensis	Eastern gray squirrel	Not available
Rodentia	Apodemus sylvaticus	European woodmouse	Not available
Rodentia	Glis glis	Fat dormouse	Manual Extraction		PVJS01084755.1	US078 GliGli_scaffold_169397	Yes	PVJS01000213.1	US078 GliGli_scaffold_424	Yes	PVJS01078432.1	US078 GliGli_scaffold_156756	No
Rodentia	Psammomys obesus	Fat sand rat	Manual Extraction		NESX02000112.1	Psa_ob012049795 scaffold111	Yes
Rodentia	Cricetomys gambianus	Gambian giant pouched rat	Manual Extraction		PVKD010002268.1	US082 CriGam_scaffold_4533	No
Rodentia	Allactaga bullata	Gobi jerboa	Manual Extraction		PVKW010054276.1	US110 AllBul_scaffold_108511	No	PVKW010070115.1	US110 AllBul_scaffold_140181	No
Rodentia	Mesocricetus auratus	Golden hamster	NCBI	db_xref=GeneID:101826731	XM_005081021.3
Rodentia	Rhombomys opimus	Great gerbil	Manual Extraction		REGO01000228.1	Great_gerbil_Xinjiang_2013_1 scaffold00228	No
Rodentia	Thryonomys swinderianus	Greater cane rat	Manual Extraction		PVIC010026175.1	US090 ThrSwi_scaffold_52300	No	PVIC010052296.1	US090 ThrSwi_scaffold_104532	No
Rodentia	Marmota monax	Groundhog	Manual Extraction		JAIQCD010000045.1	L192 WCK01_AAK20210901_F8-ctg00008	Yes
Rodentia	Cynomys gunnisoni	Gunnison's prairie dog	Manual Extraction		WBRW01007414.1	LCS2019 Contig8179_pilon	Yes
Rodentia	Muscardinus avellanarius	Hazel dormouse	Manual Extraction		PVJB01012861.1	US077 MusAve_scaffold_25686	No
Rodentia	Marmota himalayana	Himalayan marmot	Manual Extraction		RAQP01000046.1	scaffold46	Yes
Rodentia	Sigmodon hispidus	Hipsid cotton rat	Manual Extraction		PVIH01029099.1	US029 SigHis_scaffold_58094	Yes	PVIH01003582.1	US029 SigHis_scaffold_7158	Yes
Rodentia	Rhizomys pruinosus	Hoary bamboo rat	Manual Extraction		VZQC01006595.1	BR201808 Contig14594	Yes
Rodentia	Mus musculus	House mouse	NCBI	db_xref=CCDS:CCDS18816.1	NM_009861.3
Rodentia	Apodemus speciosus	Large Japanese field mouse	Manual Extraction		BDUI01006747.1	DNA, scaffold: scaffold_6747, isolate: IB14-021	Yes
Rodentia	Jaculus jaculus	Lesser Egyptian jerboa	NCBI	db_xref=GeneID:101598179	XM_004657545.1
Rodentia	Perognathus longimembris	Little pocket mouse	Manual Extraction		RJWR010014456.1	BS65 PerPac_flattened_line_28887	No
Rodentia	Chinchilla lanigera	Long tailed chinchilla	NCBI	db_xref=GeneID:102005099	XM_005394731.2
Rodentia	Zapus hudsonius	Meadow jumping mouse	Manual Extraction		PVHP010006059.1	BS14 ZapHud_scaffold_12110	Yes
Rodentia	Peromyscus nudipes	Mexican deer mouse	manual Extraction		CABHPH010120733.1	contig: 285809	Yes	CABHPH010010168.1	contig: 112872	Yes
Rodentia	Meriones unguiculatus	Mongolian gerbil	NCBI	db_xref=GeneID:110545010	XM_021630825.1
Rodentia	Cavia tschudii	Montane guinea pig	Manual Extraction		PVKK010000534.1	US050 CavTsc_scaffold_1066	Yes
Rodentia	Aplodontia rufa	Mountain beaver	Manual Extraction		PVKS010005924.1	BS102 AprRuf_scaffold_11840	No
Rodentia	Octomys mimax	Mountain viscacha rat	Not available
Rodentia	Ondatra zibethicus	Muskrat	Manual Extraction		PVIU01016118.1	US110 OndZib_scaffold_32193	No
Rodentia	Heterocephalus glaber	Naked mole rat	NCBI	db_xref=GeneID:101701374	XM_021263019.1
Rodentia	Castor canadensis	North American beaver	NCBI	db_xref=GeneID:109694921	XM_020177120.1
Rodentia	Peromyscus maniculatus	North American deer mouse	NCBI	db_xref=GeneID:102921641	XM_006980849.2
Rodentia	Erethizon dorsatum	North American porcupine	Manual Extraction		SWEC01014367.1	214976 contig31_2	No
Rodentia	Ctenodactylus gundi	Northern gundi	Manual Extraction		PVKB01001030.1	US049 CteGun_scaffold_2056	Yes
Rodentia	Ellobius talpinus	Northern mole vole	Manual Extraction		LOJH01066704.1	ElloTalpinus_01	No	LOJH01045173.1	ElloTalpinus_01	Yes	LOJH01154540.1	ElloTalpinus_01	No
Rodentia	Myocastor coypus	Nutria	Manual Extraction		PVJA010032037.1	US051 MyoCoy_scaffold_63993	No
Rodentia	Peromyscus polionotus	Oldfield mouse	Manual Extraction		CM010904.1	PO chromosome 2	Yes
Rodentia	Dipodomys ordii	Ord's kangaroo rat	Manual Extraction		KN672352.1	6190 unplaced genomic scaffold Scaffold6	Yes
Rodentia	Dinomys branickii	Pacarana	Manual Extraction		PVLD010004654.1	US070 DinBra_scaffold_9301	No
Rodentia	Dolichotis patagonum	Patagonian cavy	Manual Extraction		PVJX010024804.1	US062 DolPat_scaffold_49576	Yes
Rodentia	Tympanoctomys barrerae	Plains viscacha rat	Not available
Rodentia	Peromyscus melanophrys	Plateau mouse	Manual Extraction		CABHPR010100207.1	contig: 220576	Yes	CABHPR010143775.1	contig: 264305	No
Rodentia	Microtus ochrogaster	Prairie vole	NCBI	db_xref=GeneID:102002570	XM_005352997.2
Rodentia	Dasyprocta punctata	Punctate agouti	Manual Extraction		RJWM01003457.1	BS37 DasPun_flattened_line_6909	No
Rodentia	Sciurus vulgaris	Red squirrel	Not available
Rodentia	Microtus oeconomus	Root vole	Manual Extraction		VIIU01001615.1	LVR207A flattened_line_3228	No
Rodentia	Mus caroli	Ryukyu mouse	NCBI	db_xref=GeneID:110292517	XM_021159845.2
Rodentia	Microtus agrestis	Short tailed field vole	Manual Extraction		CADCXT010004257.1
Rodentia	Mus pahari	Shrew mouse	NCBI	db_xref=GeneID:110322847	XM_021199698.2
Rodentia	Ctenomys sociabilis	Social tuco tuco	Manual Extraction		PVKA01042712.1	BS34 CteSoc_scaffold_85333	Yes	PVKA01084041.1	BS34 CteSoc_scaffold_167861	Yes	PVKA01071818.1	BS34 CteSoc_scaffold_143461	No
Rodentia	Xerus inauris	South African ground squirrel	Manual Extraction		PVHX01018658.1	US057 XerIna_scaffold_37281	No
Rodentia	Pedetes capensis	South African springhare	Manual Extraction		VMDO01007145.1	US022 PedCap__flattened_line_14266	Yes	PVHX01046527.1	US057 XerIna_scaffold_92933	No
Rodentia	Onychomys torridus	Southern grasshopper mouse	Manual Extraction		PVIT010000199.1	US017 OnyTor_scaffold_394	Yes
Rodentia	Mastomys coucha	Southern multimammate mouse	NCBI	db_xref=GeneID:116096877	XM_031379121.1
Rodentia	Dipodomys stephensi	Stephen's kangaroo rat	Manual Extraction		PVHN010026235.1	BS19 DipSte_scaffold_52425	Yes
Rodentia	Mus spicilegus	Steppe mouse	Manual Extraction		QGOO01037443.1	ZRU MUSPFixed37444	Yes
Rodentia	Peromyscus attwateri	Texas deer mouse	Manual Extraction		CABHPP010116672.1	contig: 262369	Yes
Rodentia	Ictidomys tridecemlineatus	Thirteen lined ground squirrel	NCBI	db_xref=GeneID:101959100	XM_013364567.2
Rodentia	Ellobius lutescens	Transcaucasian mole vole	Manual Extraction		LOEQ01002542.1	ElloLutescens_01	No
Rodentia	Nannospalax galili	Upper Galilee Mountains blind mole-rat	Manual Extraction		KL203624.1	Female #2095 unplaced genomic scaffold scaffold184	No
Rodentia	Marmota vancouverensis	Vancouver marmot	Manual Extraction		ML554750.1	RANI-1049 unplaced genomic scaffold scaffold50	Yes
Rodentia	Peromyscus leucopus	White footed mouse	NCBI	db_xref=GeneID:114697206	XM_028875380.1
Rodentia	Phodopus sungorus	Winter white dwarf hamster	Manual Extraction		MCBN011216236.1	SBHNorthAmerica	Yes	MCBN011325476.1	SBHNorthAmerica	Yes	MCBN011348805.1	SBHNorthAmerica	Yes	MCBN011143464.1	SBHNorthAmerica	No
Rodentia	Graphiurus murinus	Woodland dormouse	Manual Extraction		PVLC010003804.1	US067 GraMur_scaffold_7587	Yes
Rodentia	Marmota flaviventris	Yellow bellied marmot	NCBI	db_xref=GeneID:114094197	XM_027937229.1
Scandentia	Tupaia chinensis	Chinese tree shrew	NCBI	db_xref=GeneID:114697206	XM_028875380.1
Scandentia	Tupaia tana	Large treeshrew	Manual Extraction		RJWV010333247.1	BS70 TupTan_flattened_line_666424	Yes	RJWV010104417.1	BS70 TupTan_flattened_line_208789	Yes	RJWV010235734.1	BS70 TupTan_flattened_line_471410	Yes	RJWV010235342.1	BS70 TupTan_flattened_line_470626	No
Sirenia	Trichechus manatus latirostris	Florida manatee	NCBI	db_xref=GeneID:101361943	XM_004377149.2
Tubulidentata	Orycteropus afer	Aardvark	NCBI	db_xref=GeneID:103192667	XM_007935680.1

## Sheet: LITAF
Order	Species name	Common name	Source	db_xref	Gene	Contig/Scafold/Protein id	Reverse transcribed	Gene	Contig/Scafold	Reverse transcribed	Gene	Contig/Scafold	Reverse transcribed
Afrosoricida	Chrysochloris asiatica	Cape golden mole	NCBI	db_xref=GeneID:102811134	XM_006867214.1
Afrosoricida	Echinops telfairi	Lesser hedgehog tenrec	Ensembl		ENSETEP00000000111
Afrosoricida	Microgale talazaci	Talzac's schrew tenrec	Manual extraction		PVJH01032174.1	US118 MicTal_scaffold_64332	Yes	PVJH01192130.1	US118 MicTal_scaffold_384167	No
Artiodactyla	Syncerus caffer	African buffalo	Manual extraction		CADEAB010000066.1	contig: Contig65	No
Artiodactyla	Vicugna pacos	Alpaca	NCBI	db_xref=GeneID:102525623	XM_006204195.3
Artiodactyla	Bison bison	American bison	Manual extraction		KN265008.1	TAMUID 2011002044	Yes
Artiodactyla	Balaenoptera bonaerensis	Antarctic minke whale	Manual extraction		DF480752.1:1	contig: scaffold83726	Yes
Artiodactyla	Camelus dromedarius	Arabian camel	Ensembl		ENSCDRP00005027013
Artiodactyla	Camelus bactrianus	Bactrain camel	Manual extraction		KN277199.1	Alxa unplaced genomic scaffold scaffold242	No
Artiodactyla	Lipotes vexillifer	Baiji	NCBI	db_xref=GeneID:103088398	XM_007462825.1
Artiodactyla	Ammotragus lervia	Barbary sheep	Manual extraction		NIVO01027190.1	NAZ scaffold1723_len2168003_cov71	Yes
Artiodactyla	Delphinapterus leucas	Beluga whale	Ensembl		ENSDLEP00000007075
Artiodactyla	Pseudois nayaur	Bharal	Manual extraction		NIZD01163265.1	QHXNZ scaffold125173	Yes
Artiodactyla	Ovis canadensis	Bighorn sheep	Manual extraction		PVIS010019783.1	BS48 OviCan_scaffold_39505	No
Artiodactyla	Muntiacus crinifrons	Black muntjac	Manual extraction		SJXS01012017.1	BMJ-hj 000305F_pilon	No
Artiodactyla	Balaenoptera musculus	Blue whale	Manual extraction		CM020955.1	JJ_BM4_2016_0621 chromosome 15	Yes
Artiodactyla	Connochaetes taurinus	Blue wildebeest	Manual extraction		SJXO01000290.1	BWD-738 scaffold286_size882988	No
Artiodactyla	Redunca redunca	Bohar reedbuck	Not available
Artiodactyla	Tragelaphus eurycerus	Bongo	Manual extraction		SJYI011461387.1	BNG-9162 C54753836	No	SJYI010084266.1	BNG-9162 scaffold84278	No	SJYI010234358.1	BNG-9162 scaffold234387	No
Artiodactyla	Inia geoffrensis	Boutu	Manual extraction		RJWO010038815.1	BS63 IniGeo_flattened_line_77501	No
Artiodactyla	Sylvicapra grimmia	Bush duiker	Manual extraction		SJYH01005956.1	CMD-5126 tarseq_28009	Yes
Artiodactyla	Bos taurus	Cattle	Ensembl		ENSBTAP00000060995
Artiodactyla	Cervus hanglu	Central asian red deer	Manual extraction		CM021201.1	CEY-2017 chromosome 10	Yes
Artiodactyla	Catagonus wagneri	Chacoan peccary	Ensembl		ENSCWAP00000000683
Artiodactyla	Moschus berezovskii	Chinese forest musk deer	Manual extraction		SGQJ01002391.1	16473	Yes
Artiodactyla	Hydropotes inermis	Chinese water deer	Manual extraction		SPDZ01000949.1	ZZ2017 11809	Yes
Artiodactyla	Pantholops hodgsonii	Chiru	Manual extraction		NW_005806866.1	unplaced genomic scaffold, PHO1.0 Scaffold1286	Yes
Artiodactyla	Tursiops truncatus	Common bottlenose dolphin	Manual extraction		CM022279.1	mTurTru1 chromosome 6	Yes
Artiodactyla	Tragelaphus oryx	Common eland	Manual extraction		SJYK013101240.1	CME-1477 42033741	No
Artiodactyla	Damaliscus lunatus	Common tsessebe	Manual extraction		SJXP01000187.1	CTB-792 scaffold186_size3689124	No
Artiodactyla	Ziphius cavirostris	Cuvier's beaked whale	Manual extraction		RJWS010023735.1	BS68 ZipCav_flattened_line_47442	Yes
Artiodactyla	Capra hircus	Domestic goat	Ensembl		ENSCHIP00000012111
Artiodactyla	Ovis aries	Domestic sheep	Ensembl		ENSOARP00000007132
Artiodactyla	Bos grunniens	Domestic yak	Ensembl		ENSBGRP00000042256
Artiodactyla	Capreolus pygargus	Eastern roe deer	Manual extraction		SNSB01004044.1	NDHX00028 Scaffold18680	No
Artiodactyla	Alces alces	Eurasian elk	Manual extraction		ML674223.1	MIG12-28694850 unplaced genomic scaffold scaffold186199	No
Artiodactyla	Balaenoptera physalus	Fin whale	Manual extraction		SGJD01000832.1	FinWhale-01 scaffold1003	Yes
Artiodactyla	Bos frontalis	Gayal	Manual extraction		RBVW01000567.1	breed Nagaland scaffold567	Yes
Artiodactyla	Oryx gazella	Gemsbok	Manual extraction		RAWW01011458.1	Oryx gazella isolate OR4864 scaffold788	No
Artiodactyla	Litocranius walleri	Gerenuk	Manual extraction		SJYG01000016.1	GRK-570 scaffold3_size10616314	No
Artiodactyla	Nanger granti	Grant's gazelle	Manual extraction		SJYD01051144.1	GTG-3714 tarseq_9641	No
Artiodactyla	Tragelaphus strepsiceros	Greater kudu	Manual extraction		SJYU01005555.1	GTK-544 tarseq_11100	Yes
Artiodactyla	Eschrichtius robustus	Grey whale	Manual extraction		NIPP01001261.1	ER-14-168 kmer60-min500.11742976	No
Artiodactyla	Phocoena phocoena	Harbour porpoise	Manual extraction		PKGA01132905.1	ScshVNz_880	Yes
Artiodactyla	Tragelaphus scriptus	Harnessed bushbuck	Manual extraction		SJXY01187031.1	BUB-555 scaffold1472848_len107415_cov124	Yes
Artiodactyla	Cephalophus harveyi	Harvey's duiker	Manual extraction		SJYT01001271.1	HVD-549 scaffold336_size760621	Yes
Artiodactyla	Hippopotamus amphibius	Hippopotamus	Manual extraction		PVJP02910455.1	BS01 ScHSfme_924923;HRSCAF=982723	Yes
Artiodactyla	Beatragus hunteri	Hirola	Manual extraction		PVKQ01003337.1	BS46 BeaHun_scaffold_6649	Yes
Artiodactyla	Megaptera novaeangliae	Humpback whale	Manual extraction		RYZJ01001453.1	breed North Atlantic isolate ASU/GRON-1 ScjyzU5_65	No
Artiodactyla	Aepyceros melampus	Impala	Manual extraction		SJXQ01001541.1	IMP-100 tarseq_4592	No
Artiodactyla	Axis porcinus	Indian hog deer	Manual extraction		QQTR01063971.1	Zoohd001 scaffold_296	No
Artiodactyla	Muntiacus muntjak	Indian muntjac	Manual extraction		CM018502.1	UTSW_UCB_Mm chromosome 2	No
Artiodactyla	Tursiops aduncus	Indo Pacific bottlenose dolphin	Manual extraction		NCQN01000672.1	CRI000098 scaffold_718	No
Artiodactyla	Sousa chinensis	Indo Pacific humpback dolphin	Manual extraction		RWJT01014183.1	SCSF scaffold156	No
Artiodactyla	Platanista minor	Indus river dolphin	Manual extraction		RJWK010148481.1	BS66 PlaMin_flattened_line_296762	Yes
Artiodactyla	Tragulus javanicus	Java mouse deer	Manual extraction		PVHZ021082392.1	US108 ScTR3Pl_1085774;HRSCAF=1160443	Yes
Artiodactyla	Madoqua kirkii	Kirk's dik dik	Manual extraction		SJYC01072473.1	KDD-541 tarseq_1554_25	Yes
Artiodactyla	Oreotragus oreotragus	Klipspringer	Manual extraction		SJYX01009890.1	KSP-560 tarseq_2839	Yes
Artiodactyla	Pontoporia blainvillei	La Plata dolphin	Manual extraction		PGGH01067080.1	BP203 contig68111	Yes
Artiodactyla	Tragelaphus imberbis	Lesser kudu	Manual extraction		SJYM01002269.1	LEK-543 tarseq_44944	Yes
Artiodactyla	Tragulus kanchil	Lesser mouse deer	Manual extraction		SJXW01019965.1	LMD-DV tarseq_2482	Yes
Artiodactyla	Globicephala melas	Long finned pilot whale	NCBI	db_xref=GeneID:115867647	XM_030883957.1
Artiodactyla	Giraffa tippelskirchi	Masai giraffe	Manual extraction		LVKQ01144621.1	MA1 scaffold5442_45	No
Artiodactyla	Philantomba maxwellii	Maxwell's duiker	Manual extraction
Artiodactyla	Balaenoptera acutorostrata	Minke whale	NCBI	db_xref=GeneID:103000215	XM_007188389.2
Artiodactyla	Oreamnos americanus	Mountain goat	Manual extraction		WJNR01002439.1	splAK2016 ScXtcTc_2442;HRSCAF=157064	Yes
Artiodactyla	Tragelaphus buxtoni	Mountain nyala	Manual extraction		SJYJ010088872.1	MTN-9119 scaffold88889	Yes	SJYJ012841151.1	MTN-9119 C81825311	No	SJYJ011922971.1	MTN-9119 C77513788	Yes
Artiodactyla	Odocoileus hemionus	Mule deer	Manual extraction		RCHL01013688.1	MD92 scaffold13688	No
Artiodactyla	Neophocaena asiaeorientalis	Narrow ridged finless porpoise	NCBI	db_xref=GeneID:112399176	XM_024744159.1
Artiodactyla	Monodon monoceros	Narwhal	NCBI	db_xref=GeneID:114893831	XM_029219668.1
Artiodactyla	Hemitragus hylocrius	Nilgiri tahr	Manual extraction		PVJR01023528.1	BS50 HemHyl_scaffold_46936	No
Artiodactyla	Eubalaena japonica	North Pacific right whale	Manual extraction		RJWP010041061.1	BS61 EubJap_flattened_line_82067	Yes
Artiodactyla	Giraffa camelopardalis	Northern giraffe	Manual extraction		SJXV01001869.1	GFE-hd scaffold31	Yes
Artiodactyla	Okapia johnstoni	Okapi	Manual extraction		LVCL010096816.1	scaffold5136_9	No
Artiodactyla	Orcinus orca	Orca	NCBI		XM_004270177.2
Artiodactyla	Ourebia ourebi	Oribi	Manual extraction		SJXZ013326508.1	ORB-4223 198561210	Yes
Artiodactyla	Lagenorhynchus obliquidens	Pacific white sided dolphin	Manual extraction	db_xref=GeneID:113626198	XM_027117389.1
Artiodactyla	Elaphurus davidianus	Pere David's deer	Manual extraction		JRFZ01104181.1	Dafeng scaffold400	Yes
Artiodactyla	Sus scrofa	Pig	Ensembl		ENSSSCP00000053955
Artiodactyla	Antilocapra americana	Pronghorn	Manual extraction		PVKT020010866.1	BS35 ScwEJLR_10822;HRSCAF=64670_1	No
Artiodactyla	Procapra przewalskii	Przewalski's gazelle	Manual extraction		SJYF01000056.1	PLG-pushi scaffold104_len23416925_cov170	Yes
Artiodactyla	Kogia breviceps	Pygmy sperm whale	Manual extraction		RJWL010045282.1	BS64 KogBre_flattened_line_90550	No
Artiodactyla	Cervus elaphus	Red deer	Manual extraction		CM008017.1	Hungarian chromosome 10	Yes
Artiodactyla	Muntiacus reevesi	Reeves muntjac	Manual extraction		CM018479.1	UCam_UCB_Mr chromosome 2	Yes
Artiodactyla	Rangifer tarandus	Reindeer	Manual extraction		PVIN010002089.1	US061 RanTarSib_scaffold_4171	Yes
Artiodactyla	Neotragus pygmaeus	Royal antelope	Manual extraction		SJYV01045620.1	RAL-4837 tarseq_52900	Yes
Artiodactyla	Hippotragus niger	Sable antelope	Manual extraction		VHQK01014933.1	SB2152 Hip_nig_2_phX_scaffold15140	No
Artiodactyla	Saiga tatarica	Saiga antelope	Manual extraction		PVIK010130802.1	BS49 SaiTat_scaffold_261483	No
Artiodactyla	Capra sibirica	Siberian ibex	Manual extraction		NIYN02046581.1 CNS scaffold173_len20872773_cov229		No
Artiodactyla	Moschus moschiferus	Siberian musk deer	Ensembl		ENSMMSP00000017663
Artiodactyla	Tragelaphus spekii	Sitatunga	Manual extraction		SJYL010007753.1	STG-9200 tarseq_40871	Yes
Artiodactyla	Mesoplodon bidens	Sowerby's beaked whale	Manual extraction		PVJJ010000224.1	US080 MesBid_scaffold_446	No
Artiodactyla	Physeter catodon	Sperm whale	Ensembl		ENSPCTP00005020972
Artiodactyla	Antidorcas marsupialis	Springbok	Manual extraction		SJYB01004969.1	SGB-9149 tarseq_73645	Yes
Artiodactyla	Raphicerus campestris	Steenbok	Manual extraction		SJYW01007441.1	SNB-1993 tarseq_40315	Yes
Artiodactyla	Neotragus moschatus	Suni	Not available
Artiodactyla	Eudorcas thomsonii	Thomson's gazzelle	Manual extraction		SJYE01005808.1	TMG-4057 scaffold8101	No
Artiodactyla	Phocoena sinus	Vaquita	NCBI	db_xref=GeneID:116739491	XM_032603792.1
Artiodactyla	Bubalus bubalis	Water buffalo	NCBI		XM_006079904.2
Artiodactyla	Kobus ellipsiprymnus	Waterbuck	Manual extraction		SJYR01000038.1	DFW-375 scaffold31_size2861510	No
Artiodactyla	Capreolus capreolus	Western roe deer	Manual extraction		CCMK010227001.1	contig DEER_K63_SCAFFOLD227001	No
Artiodactyla	Przewalskium albirostris	White lipped deer	Manual extraction		SJXR01000527.1	WLD-bcl scaffold738_len3281708_cov129	Yes
Artiodactyla	Odocoileus virginianus	White tailed deer	Manual extraction		KZ104632.1	animal Pink-7 unplaced genomic scaffold scaffold772	No
Artiodactyla	Camelus ferus	Wild bactrian camel	Manual extraction		CM020785.1	YT-003-E chromosome 18	No
Artiodactyla	Capra aegagrus	Wild goat	Manual extraction		CM003239.1	BamuBGIKM chromosome 25	Yes
Artiodactyla	Bos mutus	Wild yak	Manual extraction		ENSBMUP00000020701
Artiodactyla	Bos indicus	Zebu	Manual extraction		CM003045.1	QUIL7308 breed Nelore chromosome 25	Yes
Carnivora	Lycaon pictus	African wild dog	Manual extraction		CM007570.1	South Africa Ananku chromosome 6	No
Carnivora	Mellivora capensis	American badger	Manual extraction		PISX010002931.1	BS25 MelCap_flattened_line_5849	No
Carnivora	Ursus americanus	American black bear	Ensembl		ENSUAMP00000023078
Carnivora	Neovison vison	American mink	Ensembl		ENSNVIP00000028108
Carnivora	Arctocephalus gazella	Antarctic fur seal	Manual extraction		CAAAJK010002441.1	contig: ScWAj4l_2441_HRSCAF=3292	No
Carnivora	Vulpes lagopus	Arctic fox	Manual extraction		PISU010005535.1	US066 VulLag_flattened_line_11063	Yes
Carnivora	Paradoxurus hermaphroditus	Asian palm civet	Manual extraction		PITB01031120.1	BSD07 ParHer_flattened_line_62188	No
Carnivora	Ursus americanus	Asiatic black bear	Ensembl		ENSUTTP00000018606
Carnivora	Mungos mungo	Banded mongoose	Manual extraction		PISW01013399.1	US063 MunMun_flattened_line_26783	No	PISW01006768.1	US063 MunMun_flattened_line_13533	No
Carnivora	Felis nigripes	Black footed cat	Manual extraction		PISY01189807.1	BS47 FelNig_flattened_line_379457	No	PISY01133269.1	BS47 FelNig_flattened_line_266412	Yes	PISY01143866.1	BS47 FelNig_flattened_line_287600	Yes
Carnivora	Ursus arctos	Brown bear	NCBI	db_xref=GeneID:113270792	XM_026520315.1
Carnivora	Zalophus californianus	California sea lion	NCBI	db_xref=GeneID:113932423	XM_027611551.1
Carnivora	Lynx canadensis	Canada Lynx	Ensembl		ENSLCNP00005030524
Carnivora	Acinonyx jubatus	Cheetah	Manual extraction		QURD01003286.1	Rico Aci_jub_2_ph2_scaffold82	No
Carnivora	Puma concolor	Cougar	Manual extraction	db_xref=GeneID:112853312	XM_025916876.1
Carnivora	Canis lupus dingo	Dingo	Ensembl		ENSCAFP00020031593
Carnivora	Canis lupus familiaris	Dog	Ensembl		ENSCAFT00030021043.1
Carnivora	Felis catus	Domestic cat	Ensembl		ENSFCAP00000048929
Carnivora	Helogale parvula	Dwarf mongoose	Manual extraction		PJEM01024082.1	US077 HelPar_flattened_line_48055	No	PJEM01021159.1	US077 HelPar_flattened_line_42233	Yes
Carnivora	Lutra lutra	Eurasian otter	Manual extraction		LR738420.1	chromosome: 18	Yes
Carnivora	Mustela putorius	European polecat	Manual extraction		NW_004569169.1	ID#1420 breed Sable unplaced genomic scaffold, MusPutFur1.0 scaffold00028	No
Carnivora	Mustela putorius furo	Ferret	Ensembl		ENSMPUP00000014505
Carnivora	Cryptoprocta ferox	Fossa	Manual extraction		PJEU01012998.1	BS36 CryFer_flattened_line_25981	Yes
Carnivora	Pteronura brasiliensis	Giant otter	Manual extraction		PJEN01016247.1	BS51 PteBra_flattened_line_32434	No
Carnivora	Ailuropoda melanoleuca	Giant panda	Ensembl		ENSAMEP00000015525
Carnivora	Halichoerus grypus	Grey seal	Manual extraction		JAAXOB010005294.1	241Hg scf7180000029997	Yes
Carnivora	Canis lupus	Grey wolf	Manual extraction		VAWD01000035.1	RKW13451 Clup_scaff_35	No
Carnivora	Phoca vitulina	Harbour seal	NCBI	db_xref=GeneID:116624369	XM_032392198.1
Carnivora	Neomonachus schauinslandi	Hawaiian monk seal	NCBI	db_xref=GeneID:110587868	XM_021698068.1
Carnivora	Mellivora capensis	Honey badger	Manual extraction		PISX010002931.1	BS25 MelCap_flattened_line_5849	No
Carnivora	Lynx pardinus	Iberian lynx	Manual extraction		CAAGRJ010012365.1	contig: lp23s31475	Yes
Carnivora	Panthera onca	Jaguar	Manual extraction		PISV01010332.1	BS21 PanOnc_flattened_line_20648	Yes
Carnivora	Panthera pardus	Leopard	Ensembl		ENSPPRP00000017781
Carnivora	Prionailurus bengalensis	Leopard cat	Manual extraction		BIMV01047383.1	No61 DNA, Prbe_47383	Yes
Carnivora	Panthera leo	Lion	Ensembl		ENSPLOP00000020857
Carnivora	Suricata suricatta	Meerkat	NCBI	db_xref=GeneID:115300328	XM_029950004.1
Carnivora	Lontra canadensis	North American river otter	NCBI	db_xref=GeneID:116854439	XM_032836299.1
Carnivora	Mirounga angustirostris	Northern elephant seal	NCBI		PITE01046639.1	BS05 MirAng_flattened_line_93094	Yes
Carnivora	Callorhinus ursinus	Northern fur seal	NCBI	db_xref=GeneID:112811525	XM_025855646.1
Carnivora	Odobenus rosmarus divergens	Pacific walrus	NCBI	db_xref=GeneID:101375855	XM_004401241.1
Carnivora	Ursus maritimus	Polar bear	Ensembl		ENSUMAP00000004941
Carnivora	Vulpes vulpes	Red fox	Manual extraction		NBDQ01000045.1	TameXAggressive cross scaffold45	Yes
Carnivora	Ailurus fulgens	Red panda	Manual extraction		LNAC01000023.1	RP43 red-panda_000022	No
Carnivora	Martes zibellina	Sable	Manual extraction		RDFD01008503.1	KM scaffold_342	No
Carnivora	Enhydra lutris	Sea otter	NCBI	db_xref=GeneID:111156021	XM_022516567.1
Carnivora	Mirounga leonina	Southern elephant seal	NCBI		JAAMPH010000051.1	KUSES-001 Mir_175	Yes
Carnivora	Crocuta crocuta	Spotted hyena	Manual extraction		VOAJ01004992.1	KB4526 scaffold16	Yes
Carnivora	Eumetopias jubatus	Steller sea lion	NCBI	db_xref=GeneID:114219830	XM_028117414.1
Carnivora	Mustela erminea	Stoat	NCBI	db_xref=GeneID:116580771	XM_032327462.1
Carnivora	Hyaena hyaena	Striped hyena	Manual extraction		PEQU01000078.1	Hyena2069 scaffold_76	No
Carnivora	Panthera tigris	Tiger	Ensembl		ENSPTIP00000011053
Carnivora	Leptonychotes weddellii	Weddell seal	NCBI	db_xref=GeneID:102734039	XM_006749980.2
Carnivora	Spilogale gracilis	Western spotted skunk	Manual extraction		PITA01017247.1	US072 SpiGra_flattened_line_34471	Yes
Carnivora	Gulo gulo	Wolverine	Manual extraction		CYRY02004871.1	contig: scaffold14381	Yes
Chiroptera	Mormoops blainvillei	Antillean ghost faced bat	Manual extraction		PVJD01006393.1	US096 MorMeg_scaffold_12777	No
Chiroptera	Eptesicus fuscus	Big brown bat	NCBI	db_xref=GeneID:103286111	XM_008141587.2
Chiroptera	Pteropus alecto	Black flying fox	NCBI	db_xref=GeneID:102878983	XM_006910887.3
Chiroptera	Myotis brandtii	Brandt's bat	NCBI	db_xref=GeneID:102240148	XM_014544182.1
Chiroptera	Tadarida brasiliensis	Brazilian free tailed bat	Manual extraction		PVIG010012818.1	US034 TadBra_scaffold_25628	Yes
Chiroptera	Macrotus californicus	California big eared bat	Manual extraction		VMDR010001767.1	US035 MacCal__line_3530	No
Chiroptera	Hipposideros galeritus	Cantor's roundleaf bat	Manual extraction		PVLB01058480.1	US101 HipGal_scaffold_116768	Yes
Chiroptera	Rhinolophus sinicus	Chinese rufous horseshoe bat	Manual extraction		NW_017739974.1	Zhonghua_01 unplaced genomic scaffold, ASM188883v1	No
Chiroptera	Pipistrellus pipistrellus	Common pipistrelle	Manual extraction		PVIQ01016073.1	US040 PipPip_scaffold_32131	No	PVIQ01038157.1	US040 PipPip_scaffold_76282	Yes
Chiroptera	Desmodus rotundus	Common vampire bat	NCBI	db_xref=GeneID:112314935	XM_024571556.1
Chiroptera	Myotis davidii	David's myotis	NCBI	db_xref=GeneID:102766492	XM_006776284.2
Chiroptera	Rousettus aegyptiacus	Egyptian fruit bat	NCBI	db_xref=GeneID:107518197	XM_016159638.1
Chiroptera	Nycticeius humeralis	Evening bat	Manual extraction		VMDQ010005376.1	US023 NycHum__flattened_line_10745	Yes
Chiroptera	Hipposideros armiger	Great roundleaf bat	Manual extraction		PVIW01002035.1	US093 NocLep_scaffold_4065	Yes
Chiroptera	Noctilio leporinus	Greater bulldog bat	Manual extraction		PVIW01002035.1	US093 NocLep_scaffold_4065	Yes
Chiroptera	Rhinolophus ferrumequinum	Greater horseshoe bat	Ensembl		ENSRFEP00010021395
Chiroptera	Myotis myotis	Greater mouse eared bat	Manual extraction		PVIZ010125567.1	US100 MyoMyo_scaffold_251015	No	PVIZ010071935.1	US100 MyoMyo_scaffold_143796	No
Chiroptera	Micronycteris hirsuta	Hairy big eared bat	Manual extraction		PVJI01001750.1	US037 MicHir_scaffold_3497	Yes
Chiroptera	Aeorestes cinereus	Hoary bat	Manual extraction		JAAGEH010002525.1	Cryan_1219 1.133	Yes
Chiroptera	Megaderma lyra	Indian false vampire bat	Manual extraction		PVJL010005022.1	US036 MegLyr_scaffold_10040	No
Chiroptera	Pteropus giganteus	Indian flying fox	Manual extraction		CACVBW010009408.1	contig: scaff2links_dag_3	Yes
Chiroptera	Artibeus jamaicensis	Jamaican fruit bat	Manual extraction		PVKR01107299.1	US092 ArtJam_scaffold_214230	No	PVKR01025140.1	US092 ArtJam_scaffold_50234	Yes
Chiroptera	Craseonycteris thonglongyai	Kitti's hog nosed bat	Manual extraction		PVKE010102559.1	US097 CraTho_scaffold_204908	Yes
Chiroptera	Pteropus vampyrus	Large flying fox	Ensembl		ENSPVAP00000008690
Chiroptera	Eonycteris spelaea	Lesser dawn bat	Manual extraction		PUFA01000061.1	SIG01 000060F	No
Chiroptera	Cynopterus brachyotis	Lesser short nosed fruit bat	Manual extraction		SSHV01004619.1	CB-01 scaffold24569_cov70	No
Chiroptera	Myotis lucifugus	Little brown bat	Ensembl		ENSMLUP00000014607
Chiroptera	Murina aurata	Little tube nosed bat	Manual extraction		PVJC01001421.1	US074 MurFea_scaffold_2840	Yes
Chiroptera	Macroglossus sobrinus	Long tounged fruit bat	Manual extraction		PVKZ01000165.1	US102 MacSob_scaffold_249	Yes
Chiroptera	Miniopterus natalensis	Natal long fingered bat	NCBI	db_xref=GeneID:107525441	XM_016197598.1
Chiroptera	Phyllostomus discolor	Pale spear nosed bat	NCBI	db_xref=GeneID:114509785	XM_028528304.1
Chiroptera	Antrozous pallidus	Pallid bat	Manual extraction		VMDP01154768.1	US032 AntPal__flattened_line_309490	No	VMDP01016276.1	US032 AntPal__flattened_line_32542	No
Chiroptera	Pteronotus parnellii	Parnell's mustached bat	Manual extraction		KE820229.1	unplaced genomic scaffold PP_scaffold_320	No
Chiroptera	Lasiurus borealis	Red bat	Manual extraction		PVJN01016935.1	US024 LasBor_scaffold_33859	No
Chiroptera	Miniopterus schreibersii	Schreiber's long fingered	Manual extraction		PVJG01011891.1	US075 MinSch_scaffold_23765	Yes
Chiroptera	Carollia perspicillata	Seba's short tailed bat	Manual extraction		PVKM010030112.1	US073 CarPer_scaffold_60196	Yes
Chiroptera	Eidolon helvum	Straw coloured fruit bat	Manual extraction		KE808314.1	unplaced genomic scaffold EH_scaffold_100130	Yes
Chiroptera	Tonatia saurophila	Stripe headed round eared bat	Manual extraction		PVIA01005070.1	US038 TonSau_scaffold_10131	No
Chiroptera	Anoura caudifer	Tailed tailless bat	Manual extraction		PVKU01000219.1	US021 AnoCau_scaffold_434	No
Cingulata	Dasypus novemcinctus	Nine banded armadillo	Ensembl		ENSDNOP00000025178
Cingulata	Chaetophractus vellerosus	Screaming hairy armadillo	Manual extraction		PVKH010511964.1	US068 ChaVel_scaffold_1023871	Yes	PVKH010171737.1	US068 ChaVel_scaffold_343438	Yes
Cingulata	Tolypeutes matacus	Southern three banded armadillo	Manual extraction		PVIB010144974.1	US073 TolMat_scaffold_289897	Yes
Dasyuromorphia	Thylacinus cynocephalus	Thylacine	Manual extraction		VAHE01000773.1	PY-MV-C5757 Tcyn_scaff_773	No
Dasyuromorphia	Sarcophilus harrisii	Tasmanian devil	Ensembl		ENSSHAP00000014762
Dermoptera	Galeopterus variegatus	Sunda flying lemur	NCBI	db_xref=GeneID:103609372	XM_008593701.1
Didelphimorphia	Trichosurus vulpecula	Common brush tail possum	Manual extraction		CM021913.1	mTriVul1 chromosome 9	No
Diprotodontia	Vombatus ursinus	Common wombat	Ensembl		ENSVURP00010012222
Diprotodontia	Monodelphis domestica	Grey short tailed opossum	Ensembl		ENSMODP00000028464
Diprotodontia	Phascolarctos cinereus	Koala	Manual extraction		MSTS01000230.1	Bilbo 61053 phaCin_unsw_v4.1.fa.scaf00230	No
Diprotodontia	Gymnobelideus leadbeateri	Leadbeaters possum	Manual extraction		WOXC01004561.1	B50252 contig_2343	No
Eulipotyphla	Sorex araneus	Common shrew	NCBI	db_xref=GeneID:101551729	XM_004604130.1
Eulipotyphla	Scalopus aquaticus	Eastern mole	Manual extraction		PVIJ01007305.1	US009 ScaAqu_scaffold_14589	No
Eulipotyphla	Erinaceus europaeus	European hedgehog	NCBI	db_xref=GeneID:103121842	XM_007532383.2
Eulipotyphla	Condylura cristata	Star nosed mole	NCBI	db_xref=GeneID:101630399	XM_004692125.2
Hyracoidea	Procavia capensis	Rock hyrax	Manual extraction		PVIO02825585.1	US060 ScHvXvP_826869;HRSCAF=1046041	Yes
Hyracoidea	Heterohyrax brucei	Yellow spotted hyrax	Manual extraction		PVJQ01004933.1	US064 HetBruBak_scaffold_9861	No
Lagomorpha	Ochotona princeps	American pika	Ensembl		ENSOPRP00000012914
Lagomorpha	Oryctolagus cuniculus	European rabbit	Manual extraction		CM000795.1	chromosome 6	Yes
Lagomorpha	Lepus timidus	Mountain hare	Manual extraction		CM019670.1	LTM.BIO.3104 ecotype Ireland chromosome 2	No
Lagomorpha	Lepus americanus	Snowshoe hare	Manual extraction		PVJM010048000.1	BS55 LepAme_scaffold_95955	Yes
Macroscelidea	Elephantulus edwardii	Cape elephant shrew	NCBI	db_xref=GeneID:102874484	XM_006894489.1
Monotremata	Ornithorhynchus anatinus	Platypus	Ensembl		ENSOANP00000045338
Perissodactyla	Tapirus indicus	Asiatic tapir	Manual extraction		PVIE01005539.1	BS100 TapInd_scaffold_11041	Yes
Perissodactyla	Diceros bicornis	Black rhinoceros	Manual extraction		PVJY021981135.1	BS38 Sc7dOMt_1981910;HRSCAF=2023565	Yes
Perissodactyla	Tapirus terrestris	Brazilian tapir	Manual extraction		PVID01013678.1	BS40 TapTer_scaffold_27332	Yes
Perissodactyla	Equus asinus	Donkey	Manual extraction		ENSEASP00005016634
Perissodactyla	Equus caballus	Horse	Manual extraction		ENSECAP00000029536
Perissodactyla	Equus przewalskii	Przewalski's horse	NCBI	db_xref=GeneID:103557145	XM_008529518.1
Perissodactyla	Ceratotherium simum	Southern white rhinoceros	NCBI	db_xref=GeneID:101406834	XM_004438068.2
Perissodactyla	Dicerorhinus sumatrensis	Sumatran rhinoceros	Manual extraction		PEKH010001301.1	Ipuh scaffold1301	No
Pholidota	Manis pentadactyla	Chinese pangolin	Manual extraction		KN013470.1	MPE899 unplaced genomic scaffold Scaffold7928	No
Pholidota	Manis javanica	Sunda pangolin	NCBI	db_xref=GeneID:108393821	XM_017654925.1
Pholidota	Phataginus tricuspis	Tree pangolin	Manual extraction		SOZM010007574.1	BS60 ManTri_flattened_line_15141	No
Pilosa	Myrmecophaga tridactyla	Giant anteater	Manual extraction		PVIY010018853.1	BS39 MyrTri_scaffold_37683	No
Pilosa	Choloepus hoffmanni	Hoffmann's two toed sloth	Manual extraction		ABVD02343590.1	OR478-KB4484 C_hoffmanni-2.0.1-261771.21	Yes
Pilosa	Choloepus didactylus	Southern two toed sloth	Manual extraction		PVKG010156208.1 & PVKG010085094.1	US054 ChoDid_scaffold_312365 & US054 ChoDid_scaffold_170149	No
Pilosa	Tamandua tetradactyla	Southern tamandua	Manual extraction		PVIF010067280.1	US055 TamTet_scaffold_134519	No
Primate	Colobus angolensis	Angola colobus	Manual extraction		KN984256.1	OR3802 unplaced genomic scaffold Scaffold55	Yes
Primate	Daubentonia madagascariensis	Aye aye	Manual extraction		PVJZ01006447.1	BS11 DauMad_scaffold_12874	No
Primate	Ateles geoffroyi	Black handed spider monkey	Manual extraction		PVHS01043868.1	BS17 AteGeo_scaffold_87683	No	PVHS01266194.1	BS17 AteGeo_scaffold_532217	No
Primate	Eulemur macaco	Black lemur	Manual extraction		LGHX01005233.1	Harmonia scaffold5272	Yes	LGHX01014157.1	Harmonia scaffold14791	No
Primate	Rhinopithecus bieti	Black snub nosed monkey	Ensembl		ENSRBIP00000038868
Primate	Eulemur flavifrons	Blue eyed black lemur	Manual extraction		LGHW01005312.1	Harlow scaffold5272	Yes
Primate	Saimiri boliviensis boliviensis	Bolivian squirrel monkey	Ensembl		ENSSBOP00000037733
Primate	Plecturocebus donacophilus	Bolivian titi	Manual extraction		PVKP010000923.1	BS44 CalDon_scaffold_1841	No
Primate	Pan paniscus	Bonobo	Ensembl		ENSPPAP00000041636
Primate	Eulemur fulvus	Brown lemur	Manual extraction		PVJU010003768.1	BS10 EulFul_scaffold_7532	No
Primate	Otolemur garnettii	Bushbaby	Ensembl		ENSOGAP00000022552
Primate	Pan troglodytes	Common chimpanzee	Ensembl		ENSPTRP00000053768
Primate	Callithrix jacchus	Common marmoset	Ensembl		ENSCJAP00000029539
Primate	Mirza coquereli	Coquerel's mouse lemur	Manual extraction		PVHQ01018241.1	BS13 MizCoq_scaffold_36448	No	PVHQ01037849.1	BS13 MizCoq_scaffold_75601	No
Primate	Propithecus coquereli	Coquerel's sifaka	Ensembl		ENSPCOP00000001209
Primate	Macaca fascicularis	Crab eating macaque	Ensembl		ENSMFAP00000026043
Primate	Cercopithecus neglectus	De Brazza's monkey	Manual extraction		PVKI010004735.1	BS29 CertNeg_scaffold_9483	Yes
Primate	Mandrillus leucophaeus	Drill	Manual extraction		KN975447.1	KB7577 unplaced genomic scaffold Scaffold323	No
Primate	Saguinus imperator	Emperor tamarin	Manual extraction		PVHO010017339.1	BS22 SagImp_scaffold_34656	No
Primate	Cheirogaleus medius	Fat tailed dwarf lemur	Manual extraction		VBSM01002153.1	cmid_1.0_TD ScMzzfj_2153;HRSCAF=91981	Yes
Primate	Trachypithecus francoisi	Francois' langur	NCBI	db_xref=GeneID:117097946	XM_033236499.1
Primate	Theropithecus gelada	Gelada	Ensembl		ENSTGEP00000032209
Primate	Rhinopithecus roxellana	Golden snub nosed monkey	Ensembl		ENSRROP00000035482
Primate	Microcebus ravelobensis	Golden brown mouse lemur	Manual extraction		VSMG01158002.1	RMR55 scaffold28817	Yes	VSMG01168528.1	RMR55 scaffold83908	Yes
Primate	Prolemur simus	Greater bamboo lemur	Ensembl		ENSPSMP00000005802
Primate	Chlorocebus sabaeus	Green monkey	Ensembl		ENSCSAP00000004605
Primate	Microcebus murinus	Grey mouse lemur	Ensembl		ENSMICP00000049030
Primate	Semnopithecus entellus	Hanuman langur	Manual extraction		PVII010261714.1	BS30 SemEnt_scaffold_523216	Yes	PVII010063656.1	BS30 SemEnt_scaffold_127265	No
Primate	Homo sapiens	Human	Ensembl		ENSP00000459533
Primate	Cebus albifrons	Humboldt's white fronted capuchin	Manual extraction		PVKJ010019152.1	BS31 CebAlb_scaffold_38284	No	PVKJ010053453.1	BS31 CebAlb_scaffold_106871	Yes
Primate	Indri indri	Indri	Manual extraction		RJWJ010027249.1	BS62 IndInd_flattened_line_54477	Yes
Primate	Macaca fuscata	Japanese macaque	Manual extraction		BFBW01049298.1	contig49298	Yes
Primate	Mandrillus sphinx	Mandrill	Manual extraction		RPC01047932.1	Masph-2018 scaffold386	No
Primate	Alouatta palliata	Mantled howler monkey	Manual extraction		PVKV010007982.1	BS02 AloPal_scaffold_15946	No
Primate	Microcebus mittermeieri	Mittermeier's mouse lemur	Manual extraction		VSMH01304529.1	MBB011 scaffold285932	Yes	VSMH01231880.1	MBB011 scaffold14960	No
Primate	Aotus nancymaae	Nancy Ma's night monkey	Ensembl		ENSANAP00000001851
Primate	Mirza zaza	Northern giant mouse lemur	Manual extraction		VSMD01115253.1	DLC2301 scaffold25921	No
Primate	Microcebus tavaratra	Northern rufous mouse lemur	Manual extraction		VSME01179222.1	RMR71 scaffold38288	No
Primate	Nomascus leucogenys	Northern white cheeked gibbon	Ensembl		ENSNLEP00000034459
Primate	Papio anubis	Olive baboon	Ensembl		ENSPANP00000032140
Primate	Erythrocebus patas	Patas monkey	Manual extraction		PVJV010055429.1	BS28 EryPat_scaffold_110818	No	PVJV010147142.1	BS28 EryPat_scaffold_294189	No
Primate	Macaca nemestrina	Southern pig tailed macaque	Ensembl		ENSMNEP00000020427
Primate	Carlito syrichta	Pilippine tarsier	Manual extraction	db_xref=GeneID:103251809	XM_008050433.2
Primate	Nasalis larvatus	Proboscis monkey	Manual extraction		JMHX01157138.1	Charlie Nlarvatus_CHRUc112323	No	CM003010.1	Charlie chromosome align_Mm20	Yes
Primate	Pygathrix nemaeus	Red shanked douc langur	Manual extraction		PVHW010017218.1	BS24 PygNem_scaffold_34406	No
Primate	Microcebus griseorufus	Reddish gray mouse Lemur	Manual extraction		VSMI01321019.1	RMR66 scaffold58929	Yes
Primate	Macaca mulatta	Rhesus macaque	Manual extraction		ENSMMUP00000061756
Primate	Lemur catta	Ring tailed lemur	Manual extraction		PVHV01000245.1	BS26 LemCat_scaffold_488	Yes
Primate	Hylobates moloch	Silvery gibbon	NCBI	db_xref=GeneID:116462782	XM_032145545.1
Primate	Nycticebus coucang	Slow loris	Manual extraction		PVIV010000171.1	BS32 NycCou_scaffold_340	Yes
Primate	Cercocebus atys	Sooty mangabey	Ensembl		ENSCATP00000007342
Primate	Pongo abelii	Sumatran orangutan	Manual extraction		NDHI03003957.1	Susie 000626F_1_197846_quiver_pilon	No
Primate	Sapajus apella	Tufted capuchin	Ensembl		ENSCCAP00000016754
Primate	Piliocolobus tephrosceles	Ugandan red colobus	Ensembl		ENSPTEP00000022278
Primate	Gorilla gorilla	Western gorilla	Ensembl		ENSGGOP00000035427
Primate	Cebus capucinus	White faced capuchin	NCBI	db_xref=GeneID:108312184	XM_017539983.1
Primate	Pithecia pithecia	White faced saki	Manual extraction		PVIP01011418.1	BS33 PitPit_scaffold_22827	No
Proboscidea	Loxodonta africana	African savanna elephant	Ensembl		ENSLAFP00000018672
Rodentia	Arvicanthis niloticus	African grass rat	Manual extraction		JAAOMG010000003.1	mArvNil1 chromosome 6	Yes
Rodentia	Grammomys surdaster	African woodland thicket rat	NCBI	db_xref=GeneID:114630280	XM_028778407.1
Rodentia	Mus spretus	Algerian mouse	Ensembl		MGP_SPRETEiJ_P0042210
Rodentia	Marmota marmota	Alpine marmot	NCBI	db_xref=GeneID:107146479	XM_015490580.1
Rodentia	Urocitellus parryii	Arctic ground squirrel	Ensembl		ENSUPAP00010009772
Rodentia	Peromyscus aztecus	Aztec mouse	NCBI		CABHPQ010160573.1	contig: 471532	No
Rodentia	Myodes glareolus	Bank vole	Manual extraction		LR762068.1	scaffold: scf_224	Yes
Rodentia	Rattus rattus	Black rat	Manual extraction		JAAIVD010000002.1	New Zealand chromosome 9	No
Rodentia	Cavia aperea	Brazilian guinea pig	Ensembl		ENSCAPG00000015440
Rodentia	Rattus norvegicus	Brown rat	Ensembl		ENSRNOP00000003412
Rodentia	Peromyscus eremicus	Cactus mouse	Manual extraction		CACRXM010000008.1	genome assembly, contig: chr8	No
Rodentia	Acomys cahirinus	Cairo spiny mouse	Manual extraction		PVKX01020655.1	US019 AcoCah_scaffold_41279	Yes	PVKX01020990.1	US019 AcoCah_scaffold_41948	Yes
Rodentia	Peromyscus californicus	California mouse	Manual extraction		VALE02000020.1	strain IS Scaffold_21;HRSCAF=21	Yes
Rodentia	Hydrochoerus hydrochaeris	Capybara	Manual extraction		PVLA01000024.1	US065 HydHyd_scaffold_46	Yes
Rodentia	Cricetulus griseus	Chinese hamster	Ensembl		ENSCGRP00015011284
Rodentia	Octodon degus	Common degu	Ensembl		ENSODEP00000014718
Rodentia	Microtus arvalis	Common vole	Manual extraction		VIIT010000723.1	LVR205A flattened_line_1444	Yes
Rodentia	Hystrix cristata	Crested porcupine	Manual extraction		PVJO010077460.1	US031 HysCri_scaffold_154866	No	PVJO010041324.1	US031 HysCri_scaffold_82621	No
Rodentia	Fukomys damarensis	Damara mole rat	Ensembl		ENSFDAP00000002308
Rodentia	Petromus typicus	Dassie rat	Manual extraction		PVIR01002858.1	US052 PetTyp_scaffold_5705	Yes
Rodentia	Spermophilus dauricus	Daurian ground squirrel	Ensembl		ENSSDAP00000016257
Rodentia	Neotoma lepida	Desert woodrat	Manual extraction		LZPO01075857.1	417 scaffold_225	Yes
Rodentia	Cavia porcellus	Domestic guinea pig	Ensembl		ENSCPOP00000005998
Rodentia	Sciurus carolinensis	Eastern gray squirrel	Manual extraction		LR738608.1	chromosome: 18	No
Rodentia	Apodemus sylvaticus	European woodmouse	Manual extraction		LIPJ01043726.1	WM_1_Wirral scaffold43791	No
Rodentia	Glis glis	Fat dormouse	Manual extraction		PVJS01015537.1:	US078 GliGli_scaffold_31033	Yes
Rodentia	Psammomys obesus	Fat sand rat	Manual extraction		NESX02000518.1	Psa_ob012049795 scaffold409	No
Rodentia	Cricetomys gambianus	Gambian giant pouched rat	Manual extraction		PVKD010029753.1	US082 CriGam_scaffold_59453	Yes	PVKD010017755.1	US082 CriGam_scaffold_35484	No
Rodentia	Allactaga bullata	Gobi jerboa	Manual extraction		PVKW010039630.1	US110 AllBul_scaffold_79227	No
Rodentia	Mesocricetus auratus	Golden hamster	Ensembl		ENSMAUP00000017774
Rodentia	Rhombomys opimus	Great gerbil	Manual extraction		REGO01000103.1	Great_gerbil_Xinjiang_2013_1 scaffold00103	Yes
Rodentia	Thryonomys swinderianus	Greater cane rat	Manual extraction		PVIC010033998.1	US090 ThrSwi_scaffold_67941	No
Rodentia	Marmota monax	Groundhog	Manual extraction		CABDUW010000743.1	contig: monax5_s00743	No
Rodentia	Cynomys gunnisoni	Gunnison's prairie dog	Manual extraction		WBRW01011873.1	LCS2019 Contig13100_pilon	No
Rodentia	Muscardinus avellanarius	Hazel dormouse	Manual extraction		PVJB01012558.1	US077 MusAve_scaffold_25080	Yes
Rodentia	Marmota himalayana	Himalayan marmot	Manual extraction		RAQP01000310.1	scaffold310	No
Rodentia	Sigmodon hispidus	Hipsid cotton rat	Manual extraction		PVIH01001063.1	US029 SigHis_scaffold_2124	No
Rodentia	Rhizomys pruinosus	Hoary bamboo rat	Not available
Rodentia	Mus musculus	House mouse	Ensembl		ENSMUSP00000023143
Rodentia	Apodemus speciosus	Large Japanese field mouse
Rodentia	Jaculus jaculus	Lesser Egyptian jerboa	Ensembl		ENSJJAP00000009898
Rodentia	Perognathus longimembris	Little pocket mouse	Manual extraction		RJWR010070913.1	BS65 PerPac_flattened_line_141753	No	RJWR012403096.1	BS65 PerPac_flattened_line_141753	Yes
Rodentia	Chinchilla lanigera	Long tailed chinchilla	db_xref=GeneID:102027463		XM_013517903.1
Rodentia	Zapus hudsonius	Meadow jumping mouse	Manual extraction		PVHP010007562.1	BS14 ZapHud_scaffold_15114	Yes
Rodentia	Peromyscus nudipes	Mexican deer mouse	Manual extraction		CABHPH010129806.1	contig: 294957	No
Rodentia	Meriones unguiculatus	Mongolian gerbil	Ensembl		ENSMUGP00000028280
Rodentia	Cavia tschudii	Montane guinea pig	Manual extraction		PVKK010007912.1	US050 CavTsc_scaffold_15820	Yes
Rodentia	Aplodontia rufa	Mountain beaver	Manual extraction		PVKS010001709.1	BS102 AprRuf_scaffold_3412	No
Rodentia	Octomys mimax	Mountain viscacha rat	Manual extraction		NDGM011023099.1	AO248 13097588	Yes	NDGM010395186.1	AO248 5483150	Yes
Rodentia	Ondatra zibethicus	Muskrat	Manual extraction		PVIU01011791.1	US110 OndZib_scaffold_23556	No
Rodentia	Heterocephalus glaber	Naked mole rat	Ensembl		ENSHGLP00000017829
Rodentia	Castor canadensis	North American beaver	Ensembl		ENSCCNP00000028134
Rodentia	Peromyscus maniculatus	North American deer mouse	Ensembl		ENSPEMP00000011376
Rodentia	Erethizon dorsatum	North American porcupine	Manual extraction		ML655349.1	214976 unplaced genomic scaffold scaffold1	Yes
Rodentia	Ctenodactylus gundi	Northern gundi	Manual extraction		PVKB01003381.1	US049 CteGun_scaffold_6754	Yes
Rodentia	Ellobius talpinus	Northern mole vole	Manual extraction		LOJH01081405.1	ElloTalpinus_01	Yes
Rodentia	Myocastor coypus	Nutria	Manual extraction		PVJA010056708.1	US051 MyoCoy_scaffold_113299	Yes	PVJA010199764.1	US051 MyoCoy_scaffold_399331	Yes
Rodentia	Peromyscus polionotus	Oldfield mouse	Manual extraction		CM010910.1	PO chromosome 8	No
Rodentia	Dipodomys ordii	Ord's kangaroo rat	Manual extraction		KN672360.1	6190 unplaced genomic scaffold Scaffold14	No
Rodentia	Dinomys branickii	Pacarana	Manual extraction		PVLD010082718.1	US070 DinBra_scaffold_165178	Yes
Rodentia	Dolichotis patagonum	Patagonian cavy	Manual extraction		PVJX010015805.1	US062 DolPat_scaffold_31585	Yes
Rodentia	Tympanoctomys barrerae	Plains viscacha rat	Manual extraction		NDGN011387036.1	AO245 42537993	Yes
Rodentia	Peromyscus melanophrys	Plateau mouse	Manual extraction		contig: 62523	CABHPR010006995.1	Yes	CABHPR010039691.1	contig: 153708	Yes
Rodentia	Microtus ochrogaster	Prairie vole	Ensembl		ENSMOCP00000020679
Rodentia	Dasyprocta punctata	Punctate agouti	Manual extraction		RJWM01011138.1	BS37 DasPun_flattened_line_22269	No
Rodentia	Sciurus vulgaris	Red squirrel	Manual extraction		LR738629.1	chromosome: 18	Yes
Rodentia	Microtus oeconomus	Root vole	Manual extraction		VIIU01011876.1	LVR207A flattened_line_23741	No
Rodentia	Mus caroli	Ryukyu mouse	Ensembl		MGP_CAROLIEiJ_P0040362
Rodentia	Microtus agrestis	Short tailed field vole	Manual extraction		LR763257.1	scaffold: scf_251	Yes
Rodentia	Mus pahari	Shrew mouse	Ensembl		MGP_PahariEiJ_P0027760
Rodentia	Ctenomys sociabilis	Social tuco tuco	Manual extraction		PVKA01010392.1	BS34 CteSoc_scaffold_2075	Yes
Rodentia	Xerus inauris	South African ground squirrel	Manual extraction		PVHX01017075.1	US057 XerIna_scaffold_34121	Yes
Rodentia	Pedetes capensis	South African springhare	Manual extraction		VMDO01005270.1	US022 PedCap__flattened_line_10520	Yes
Rodentia	Onychomys torridus	Southern grasshopper mouse	Manual extraction		PVIT010084753.1	US017 OnyTor_scaffold_169356	Yes	PVIT010025588.1	US017 OnyTor_scaffold_51097	Yes
Rodentia	Mastomys coucha	Southern multimammate mouse	NCBI	db_xref=GeneID:116085237	XM_031362666.1
Rodentia	Dipodomys stephensi	Stephen's kangaroo rat	Manual extraction		PVHN010037898.1	BS19 DipSte_scaffold_75733	No
Rodentia	Mus spicilegus	Steppe mouse	Ensembl		ENSMSIP00000009692
Rodentia	Peromyscus attwateri	Texas deer mouse	Manual extraction		CABHPP010025527.1	contig: 151533	No	CABHPP010123069.1	contig: 268817	No
Rodentia	Ictidomys tridecemlineatus	Thirteen lined ground squirrel	Not available
Rodentia	Ellobius lutescens	Transcaucasian mole vole	Manual extraction		LOEQ01001502.1	ElloLutescens_01	Yes
Rodentia	Nannospalax galili	Upper Galilee Mountains blind mole-rat	Not available
Rodentia	Marmota vancouverensis	Vancouver marmot	Manual extraction		ML556467.1	RANI-1049 unplaced genomic scaffold scaffold1769	Yes
Rodentia	Peromyscus leucopus	White footed mouse	NCBI	db_xref=GeneID:114695544	XM_028872897.1
Rodentia	Phodopus sungorus	Winter white dwarf hamster	Manual extraction		MCBN010930139.1	SBHNorthAmerica	Yes	MCBN011271488.1	SBHNorthAmerica	No
Rodentia	Graphiurus murinus	Woodland dormouse	Manual extraction		PVLC010247270.1	US067 GraMur_scaffold_494754	No	PVLC010106216.1	US067 GraMur_scaffold_212295	No	PVLC010266648.1	US067 GraMur_scaffold_533516	Yes
Rodentia	Marmota flaviventris	Yellow bellied marmot	NCBI	db_xref=GeneID:114097017	XM_027940749.1
Scandentia	Tupaia chinensis	Chinese tree shrew	NCBI	db_xref=GeneID:102499986	XM_006146528.3
Scandentia	Tupaia tana	Large treeshrew	Manual extraction		RJWV010018088.1	BS70 TupTan_flattened_line_36157	Yes
Sirenia	Trichechus manatus latirostris	Florida manatee	NCBI		XM_023728465.1
Tubulidentata	Orycteropus afer	Aardvark	NCBI	db_xref=GeneID:103195970	XM_007939627.1

## Sheet: Casp8
Order	Species name	Common name	Source	db_xref	Gene	Contig/Scafold/Protein id	Reverse transcribed	Gene	Contig/Scafold	Reverse transcribed	Gene	Contig/Scafold	Reverse transcribed	Gene	Contig/Scafold	Reverse transcribed	Gene	Contig/Scafold	Reverse transcribed	Gene	Contig/Scafold	Reverse transcribed	Gene	Contig/Scafold	Reverse transcribed
Afrosoricida	Chrysochloris asiatica	Cape golden mole	NCBI	db_xref=GeneID:102839820	XM_006861985.1
Afrosoricida	Echinops telfairi	Lesser hedgehog tenrec	NCBI	db_xref=GeneID:101638051	XM_004701746.1
Afrosoricida	Microgale talazaci	Talzac's schrew tenrec	Manual extraction		PVJH01028705.1	US118 MicTal_scaffold_57395	No	PVJH01037853.1	US118 MicTal_scaffold_75689	Yes
Artiodactyla	Syncerus caffer	African buffalo	Manual extraction		CADEAB010000096.1	contig: Contig97	No
Artiodactyla	Vicugna pacos	Alpaca	NCBI	db_xref=GeneID:102542071	XM_006205181.3
Artiodactyla	Bison bison	American bison	NCBI	db_xref=GeneID:105003655	XM_010860966.1
Artiodactyla	Balaenoptera bonaerensis	Antarctic minke whale	Manual extraction		DF496420.1	DNA, contig: scaffold99394	Yes	DF579717.1	DNA, contig: scaffold182691	No
Artiodactyla	Camelus dromedarius	Arabian camel	NCBI	db_xref=GeneID:105099181	XM_010991975.2
Artiodactyla	Camelus bactrianus	Bactrain camel	NCBI	db_xref=GeneID:105082299	XM_010971853.1
Artiodactyla	Lipotes vexillifer	Baiji	NCBI	db_xref=GeneID:103077054	XM_007469214.1
Artiodactyla	Ammotragus lervia	Barbary sheep	Manual extraction		NIVO01071003.1	NAZ scaffold2373_len267106_cov73	No
Artiodactyla	Delphinapterus leucas	Beluga whale	NCBI	db_xref=GeneID:111171726	XM_022567402.1
Artiodactyla	Pseudois nayaur	Bharal	Ensembl		NIZD01148988.1	QHXNZ scaffold210412	No
Artiodactyla	Ovis canadensis	Bighorn sheep	Manual extraction		PVIS010073854.1	OviCan_scaffold_147243	No	PVIS010029503.1	OviCan_scaffold_58912	Yes	PVIS010015683.1	OviCan_scaffold_31313	Yes
Artiodactyla	Muntiacus crinifrons	Black muntjac	Manual extraction		SJXS01011767.1	BMJ-hj 000055F_pilon	No
Artiodactyla	Balaenoptera musculus	Blue whale	Manual extraction		CM020947.1	JJ_BM4_2016_0621 chromosome 7	No
Artiodactyla	Connochaetes taurinus	Blue wildebeest	Manual extraction		SJXO01001959.1	BWD-738 scaffold1945_size328868	Yes
Artiodactyla	Redunca redunca	Bohar reedbuck	Manual extraction		SJYQ01009705.1	scaffold36455_len20204_cov132	Yes
Artiodactyla	Tragelaphus eurycerus	Bongo	Manual extraction		SJYI010041976.1	BNG-9162 scaffold41986	Yes	SJYI010010153.1	BNG-9162 scaffold10154	No
Artiodactyla	Inia geoffrensis	Boutu	Manual extraction		RJWO010007833.1	BS63 IniGeo_flattened_line_15616	No
Artiodactyla	Sylvicapra grimmia	Bush duiker	Manual extraction		SJYH01000542.1	CMD-5126 tarseq_36017	No
Artiodactyla	Bos taurus	Cattle	NCBI	db_xref=BGD:BT10840	NM_001045970.2
Artiodactyla	Cervus hanglu	Central asian red deer	Manual extraction		CM021199.1	CEY-2017 chromosome 8	Yes
Artiodactyla	Catagonus wagneri	Chacoan peccary	Manual extraction		ENSCWAG00000010971
Artiodactyla	Moschus berezovskii	Chinese forest musk deer	Manual extraction		SGQJ01003896.1	18043	No
Artiodactyla	Hydropotes inermis	Chinese water deer	Manual extraction		SPDZ01002393.1	ZZ2017 14436	No
Artiodactyla	Pantholops hodgsonii	Chiru	Manual extraction		NW_005815902.1	unplaced genomic scaffold, PHO1.0 Scaffold7	No
Artiodactyla	Tursiops truncatus	Common bottlenose dolphin	Manual extraction		CM022280.1	mTurTru1 chromosome 7	Yes
Artiodactyla	Tragelaphus oryx	Common eland	Manual extraction		SJYK014037719.1	CME-1477 43906777	Yes	SJYK014021618.1	CME-1477 43874569	No	SJYK013816973.1	CME-1477 43465263	Yes
Artiodactyla	Damaliscus lunatus	Common tsessebe	Manual extraction		SJXP01000047.1	CTB-792 scaffold48_size3099384	Yes
Artiodactyla	Ziphius cavirostris	Cuvier's beaked whale	Manual extraction		RJWS010060926.1	BS68 ZipCav_flattened_line_121804	Yes	RJWS010040348.1	BS68 ZipCav_flattened_line_80654	Yes
Artiodactyla	Capra hircus	Domestic goat	NCBI	db_xref=GeneID:102169919	XM_005676364.3
Artiodactyla	Ovis aries	Domestic sheep	NCBI	db_xref=GeneID:101107334	XM_012142477.3
Artiodactyla	Bos grunniens	Domestic yak	Ensembl		ENSBGRG00000022436
Artiodactyla	Capreolus pygargus	Eastern roe deer	Manual extraction		SNSB01003470.1	NDHX00028 Scaffold18102	No
Artiodactyla	Alces alces	Eurasian elk	Not available
Artiodactyla	Balaenoptera physalus	Fin whale	Manual extraction		SGJD01004322.1	FinWhale-01 scaffold5525	No
Artiodactyla	Bos frontalis	Gayal	Manual extraction		RBVW01000472.1	breed Nagaland scaffold472	Yes
Artiodactyla	Oryx gazella	Gemsbok	Manual extraction		RAWW01006168.1	OR4864 scaffold719	Yes
Artiodactyla	Litocranius walleri	Gerenuk	Manual extraction		SJYG01000375.1	GRK-570 scaffold358_size3677071	Yes
Artiodactyla	Nanger granti	Grant's gazelle	Manual extraction		SJYD01048383.1	GTG-3714 tarseq_15587	Yes
Artiodactyla	Tragelaphus strepsiceros	Greater kudu	Manual extraction		SJYU01000604.1	GTK-544 tarseq_6101	Yes
Artiodactyla	Eschrichtius robustus	Grey whale	Manual extraction		NIPP01004580.1	ER-14-168 kmer60-min500.11743241	No
Artiodactyla	Phocoena phocoena	Harbour porpoise	Manual extraction		PKGA01138879.1	ScshVNz_6894	No
Artiodactyla	Tragelaphus scriptus	Harnessed bushbuck	Manual extraction		SJXY01002675.1	BUB-555 scaffold4411_len2556493_cov79	No
Artiodactyla	Cephalophus harveyi	Harvey's duiker	Manual extraction		SJYT01062461.1	HVD-549 scaffold2595_size607922	Yes
Artiodactyla	Hippopotamus amphibius	Hippopotamus	Manual extraction		PVJP02000279.1	BS01 ScHSfme_267;HRSCAF=30919	No
Artiodactyla	Beatragus hunteri	Hirola	Manual extraction		PVKQ01012679.1	BS46 BeaHun_scaffold_25298	No	PVKQ01032993.1	BS46 BeaHun_scaffold_65869	Yes
Artiodactyla	Megaptera novaeangliae	Humpback whale	Manual extraction		RYZJ01001576.1	breed North Atlantic isolate ASU/GRON-1 ScjyzU5_106	Yes
Artiodactyla	Aepyceros melampus	Impala	Manual extraction		SJXQ01004438.1	IMP-100 tarseq_6138	Yes
Artiodactyla	Axis porcinus	Indian hog deer	Manual extraction		QQTR01110391.1	Zoohd001 scaffold_438532	No
Artiodactyla	Muntiacus muntjak	Indian muntjac	Manual extraction		CM018501.1	UTSW_UCB_Mm chromosome 1	No
Artiodactyla	Tursiops aduncus	Indo Pacific bottlenose dolphin	Manual extraction		NCQN01007930.1	CRI000098 scaffold_8054	Yes	NCQN01000303.1	CRI000098 scaffold_251	No
Artiodactyla	Sousa chinensis	Indo Pacific humpback dolphin	Manual extraction		RWJT01012869.1	SCSF scaffold3	No
Artiodactyla	Platanista minor	Indus river dolphin	Manual extraction		RJWK010125609.1	BS66 PlaMin_flattened_line_251047	Yes	RJWK010069663.1	BS66 PlaMin_flattened_line_139247	No	RJWK010112341.1	BS66 PlaMin_flattened_line_224536	No
Artiodactyla	Tragulus javanicus	Java mouse deer	Manual extraction		PVHZ020000048.1	US108 ScTR3Pl_45;HRSCAF=14525	No
Artiodactyla	Madoqua kirkii	Kirk's dik dik	Manual extraction		SJYC01103523.1	KDD-541 tarseq_52555_21	No
Artiodactyla	Oreotragus oreotragus	Klipspringer	Manual extraction		SJYX01019539.1	KSP-560 tarseq_30145	Yes
Artiodactyla	Pontoporia blainvillei	La Plata dolphin	Manual extraction		PGGH01075933.1	BP203 contig77108	No	PGGH01302343.1	BP203 contig306117	No
Artiodactyla	Tragelaphus imberbis	Lesser kudu	Manual extraction		SJYM01000163.1	LEK-543 tarseq_315826	Yes
Artiodactyla	Tragulus kanchil	Lesser mouse deer	Manual extraction		SJXW01020289.1	LMD-DV tarseq_273	Yes	SJXW01025034.1	LMD-DV tarseq_16058	Yes
Artiodactyla	Globicephala melas	Long finned pilot whale	NCBI	db_xref=GeneID:115852188	XM_030854772.1
Artiodactyla	Giraffa tippelskirchi	Masai giraffe	Manual extraction		LVKQ01054523.1	MA1 scaffold1496b554086e724375_4	No	LVKQ01054524.1	MA1 scaffold1496b554086e724375_5	No	LVKQ01054525.1	MA1 scaffold1496b554086e724375_6	No
Artiodactyla	Philantomba maxwellii	Maxwell's duiker	Manual extraction		SJYS01007953.1	MXD-5126 tarseq_43095	Yes
Artiodactyla	Balaenoptera acutorostrata	Minke whale	NCBI	db_xref=GeneID:103004642	XM_007190521.1
Artiodactyla	Oreamnos americanus	Mountain goat	Manual extraction		WJNR01002124.1	splAK2016 ScXtcTc_2126;HRSCAF=147469	No
Artiodactyla	Tragelaphus buxtoni	Mountain nyala	Manual extraction		SJYJ010015198.1	MTN-9119 scaffold15199	Yes
Artiodactyla	Odocoileus hemionus	Mule deer	Manual extraction		RCHL01006042.1	MD92 scaffold6042	No
Artiodactyla	Neophocaena asiaeorientalis	Narrow ridged finless porpoise	Manual extraction		KZ687883.1	breed wild unplaced genomic scaffold scaffold246	No
Artiodactyla	Monodon monoceros	Narwhal	NCBI	db_xref=GeneID:114897217	XM_029225980.1
Artiodactyla	Hemitragus hylocrius	Nilgiri tahr	Manual extraction		PVJR01007838.1	BS50 HemHyl_scaffold_1562	Yes	PVJR01026865.1	BS50 HemHyl_scaffold_53596	Yes
Artiodactyla	Eubalaena japonica	North Pacific right whale	Manual extraction		RJWP010023103.1	BS61 EubJap_flattened_line_46164	Yes	RJWP010015726.1	BS61 EubJap_flattened_line_31416	No
Artiodactyla	Giraffa camelopardalis	Northern giraffe	Manual extraction		SJXV01009325.1	GFE-hd scaffold863	No
Artiodactyla	Okapia johnstoni	Okapi	Manual extraction		LVCL010132835.1	scaffold7604b1e206305_9	Yes	LVCL010132836.1	scaffold7604b1e206305_10	Yes	LVCL010132837.1	scaffold7604b1e206305_11	Yes	LVCL010132838.1	scaffold7604b1e206305_12	Yes
Artiodactyla	Orcinus orca	Orca	NCBI	db_xref=GeneID:101281780	XM_033430102.1
Artiodactyla	Ourebia ourebi	Oribi	Manual extraction		SJXZ012986162.1	ORB-4223 197880488	No	SJXZ013439851.1	ORB-4223 198787904	No	SJXZ012696901.1	ORB-4223 197301894	No	SJXZ012948326.1	ORB-4223 197804810	Yes	SJXZ013221473.1	ORB-4223 198351136	No	SJXZ013090233.1	ORB-4223 198088642	Yes	SJXZ012346525.1	ORB-4223 196601076	Yes
Artiodactyla	Lagenorhynchus obliquidens	Pacific white sided dolphin	NCBI	db_xref=GeneID:113629606	XM_027124198.1
Artiodactyla	Elaphurus davidianus	Pere David's deer	Manual extraction		JRFZ01012121.1	breed Woburn Abbey isolate Dafeng scaffold122	Yes
Artiodactyla	Sus scrofa	Pig	NCBI	db_xref=GeneID:595105	NM_001031779.2
Artiodactyla	Antilocapra americana	Pronghorn	Manual extraction		PVKT020000384.1	BS35 ScwEJLR_361;HRSCAF=41148	Yes
Artiodactyla	Procapra przewalskii	Przewalski's gazelle	Manual extraction		SJYF01000353.1	PLG-pushi scaffold700_len20964591_cov163	No
Artiodactyla	Kogia breviceps	Pygmy sperm whale	Manual extraction		RJWL010003220.1	BS64 KogBre_flattened_line_6437	No
Artiodactyla	Cervus elaphus	Red deer	Manual extraction		CM008040.1	Hungarian chromosome 33	Yes
Artiodactyla	Muntiacus reevesi	Reeves muntjac	Manual extraction		CM018480.1	UCam_UCB_Mr chromosome 3	Yes
Artiodactyla	Rangifer tarandus	Reindeer	Manual extraction		PVIN010007184.1	US061 RanTarSib_scaffold_14360	No
Artiodactyla	Neotragus pygmaeus	Royal antelope	Manual extraction		SJYV01019353.1	RAL-4837 tarseq_2067	No
Artiodactyla	Hippotragus niger	Sable antelope	Manual extraction		VHQK01013585.1	SB2152 Hip_nig_2_phX_scaffold13792	Yes
Artiodactyla	Saiga tatarica	Saiga antelope	Manual extraction		PVIK010040325.1	BS49 SaiTat_scaffold_80583	No	PVIK010009189.1	BS49 SaiTat_scaffold_18348	Yes
Artiodactyla	Capra sibirica	Siberian ibex	Manual extraction		NIYN02003067.1	CNS scaffold223_len30119533	No
Artiodactyla	Moschus moschiferus	Siberian musk deer	Manual extraction		PVHU020014501.1	BS20 Scw3uUT_14406;HRSCAF=111941_9	No
Artiodactyla	Tragelaphus spekii	Sitatunga	Manual extraction		SJYL010000853.1	STG-9200 tarseq_82699	Yes
Artiodactyla	Mesoplodon bidens	Sowerby's beaked whale	Manual extraction		PVJJ010008694.1	US080 MesBid_scaffold_17375	Yes
Artiodactyla	Physeter catodon	Sperm whale	NCBI	db_xref=GeneID:102988082	XM_007112916.3
Artiodactyla	Antidorcas marsupialis	Springbok	Manual extraction		SJYB01000431.1	SGB-9149 tarseq_20669	Yes
Artiodactyla	Raphicerus campestris	Steenbok	Manual extraction		SJYW01053571.1	Raphicerus campestris isolate SNB-1993 tarseq_113972	Yes
Artiodactyla	Neotragus moschatus	Suni	Manual extraction		SJYA01000383.1	SUN-559 tarseq_104151	Yes
Artiodactyla	Eudorcas thomsonii	Thomson's gazzelle	Manual extraction		SJYE01001277.1	TMG-4057 scaffold832	No
Artiodactyla	Phocoena sinus	Vaquita	NCBI	db_xref=GeneID:116757029	XM_032638294.1
Artiodactyla	Bubalus bubalis	Water buffalo	NCBI	db_xref=GeneID:102412929	XM_006080519.2
Artiodactyla	Kobus ellipsiprymnus	Waterbuck	Manual extraction		SJYR01001689.1	DFW-375 scaffold1685_size505471	No
Artiodactyla	Capreolus capreolus	Western roe deer	Manual extraction		CCMK010243221.1	kmer631, contig DEER_K63_SCAFFOLD243221	Yes
Artiodactyla	Przewalskium albirostris	White lipped deer	Manual extraction		SJXR01000382.1	WLD-bcl scaffold577_len1602373_cov130	No
Artiodactyla	Odocoileus virginianus	White tailed deer	NCBI	db_xref=GeneID:110136789	XM_020892710.1
Artiodactyla	Camelus ferus	Wild bactrian camel	NCBI	db_xref=GeneID:102508224	XM_006189947.3
Artiodactyla	Capra aegagrus	Wild goat	Manual extraction		KQ047353.1	BamuBGIKM unplaced genomic scaffold unplace_scaffold980	Yes
Artiodactyla	Bos mutus	Wild yak	NCBI	db_xref=GeneID:102272602	XM_005904242.2
Artiodactyla	Bos indicus	Zebu	NCBI	db_xref=GeneID:109569521	XM_019974945.1
Carnivora	Lycaon pictus	African wild dog	Manual extraction		CM007562.1	South Africa Ananku chromosome 37	Yes
Carnivora	Mellivora capensis	American badger	Manual extraction		ML105146.1	Tt_UBC01 unplaced genomic scaffold scaffold222951	Yes
Carnivora	Ursus americanus	American black bear	Manual extraction		LZNR01005341.1	MABB319796 Contig5345	No
Carnivora	Neovison vison	American mink	Manual extraction		ENSNVIG00000008522
Carnivora	Arctocephalus gazella	Antarctic fur seal	Manual extraction
Carnivora	Vulpes lagopus	Arctic fox	Manual extraction		PISU010001457.1	US066 VulLag_flattened_line_2911	No
Carnivora	Paradoxurus hermaphroditus	Asian palm civet	Manual extraction		PITB01003520.1	BSD07 ParHer_flattened_line_7025	No
Carnivora	Ursus americanus	Asiatic black bear	Manual extraction		ENSUTTG00000010810
Carnivora	Mungos mungo	Banded mongoose	Manual extraction		PISW01003206.1	S063 MunMun_flattened_line_6409	No
Carnivora	Felis nigripes	Black footed cat	Manual extraction		PISY01017552.1	BS47 FelNig_flattened_line_35074	Yes
Carnivora	Ursus arctos	Brown bear	NCBI	db_xref=GeneID:113250592	XM_026492185.1
Carnivora	Zalophus californianus	California sea lion	NCBI	db_xref=GeneID:113919983	XM_027590039.1
Carnivora	Lynx canadensis	Canada Lynx	NCBI	db_xref=GeneID:115520938	XM_030325757.2
Carnivora	Acinonyx jubatus	Cheetah	NCBI	db_xref=GeneID:106987995	XM_015086358.2
Carnivora	Puma concolor	Cougar	NCBI	db_xref=GeneID:112871959	XM_025935074.1
Carnivora	Canis lupus dingo	Dingo	NCBI	db_xref=GeneID:112656364	XM_025441646.1
Carnivora	Canis lupus familiaris	Dog	NCBI	db_xref=GeneID:488473	NM_001048029.1
Carnivora	Felis catus	Domestic cat	NCBI	db_xref=GeneID:100142684	XM_006935473.4
Carnivora	Helogale parvula	Dwarf mongoose	Manual extraction		PJEM01009497.1	US077 HelPar_flattened_line_18972	Yes
Carnivora	Lutra lutra	Eurasian otter	Manual extraction		LR738405.1	chromosome: 3	No
Carnivora	Mustela putorius	European polecat	Manual extraction		NW_004569245.1	ID#1420 breed Sable unplaced genomic scaffold, MusPutFur1.0 scaffold00104	No
Carnivora	Mustela putorius furo	Ferret	NCBI	db_xref=GeneID:101678102	XM_004764165.2
Carnivora	Cryptoprocta ferox	Fossa	Manual extraction		PJEU01011241.1	BS36 CryFer_flattened_line_22469	No
Carnivora	Pteronura brasiliensis	Giant otter	Manual extraction		PJEN01000616.1	BS51 PteBra_flattened_line_1219	Yes
Carnivora	Ailuropoda melanoleuca	Giant panda	NCBI	db_xref=GeneID:100472842	XM_002915847.4
Carnivora	Halichoerus grypus	Grey seal	Manual extraction		JAAXOB010000921.1	241Hg scf7180000021875	No
Carnivora	Canis lupus	Grey wolf	Manual extraction		VAWD01000031.1	breed Chinese wolf isolate RKW13451 Clup_scaff_31	No
Carnivora	Phoca vitulina	Harbour seal	Manual extraction		XM_032404633.1
Carnivora	Neomonachus schauinslandi	Hawaiian monk seal	Manual extraction		XM_021703114.1
Carnivora	Mellivora capensis	Honey badger	Manual extraction		PISX010003017.1	BS25 MelCap_flattened_line_6021	No
Carnivora	Lynx pardinus	Iberian lynx	Manual extraction		CAAGRJ010005184.1	contig: lp23s31469	Yes
Carnivora	Panthera onca	Jaguar	Manual extraction		PISV01029294.1	BS21 PanOnc_flattened_line_58491	Yes	PISV01031033.1	BS21 PanOnc_flattened_line_61946	Yes
Carnivora	Panthera pardus	Leopard	NCBI	db_xref=GeneID:109260762	XM_019439206.1
Carnivora	Prionailurus bengalensis	Leopard cat	Manual extraction		BIMV01055238.1	No61 DNA, Prbe_55238	No
Carnivora	Panthera leo	Lion	Manual extraction		ENSPLOG00000015490
Carnivora	Suricata suricatta	Meerkat	NCBI	db_xref=GeneID:115287535	XM_029934074.1
Carnivora	Lontra canadensis	North American river otter	NCBI	db_xref=GeneID:116869130	XM_032860078.1
Carnivora	Mirounga angustirostris	Northern elephant seal	Manual extraction		PITE01001646.1	BS05 MirAng_flattened_line_3278	Yes
Carnivora	Callorhinus ursinus	Northern fur seal	NCBI	db_xref=GeneID:112840184	XM_025893426.1
Carnivora	Odobenus rosmarus divergens	Pacific walrus	Manual extraction		KB228894.1	Ivan unplaced genomic scaffold Scaffold17	Yes
Carnivora	Ursus maritimus	Polar bear	NCBI	db_xref=GeneID:103659742	XM_008687351.1
Carnivora	Vulpes vulpes	Red fox	NCBI	db_xref=GeneID:112922873	XM_026002543.1
Carnivora	Ailurus fulgens	Red panda	Manual extraction		LNAC01000114.1	RP43 red-panda_000113	No
Carnivora	Martes zibellina	Sable	Manual extraction		RDFD01010924.1	GKM scaffold_56	Yes
Carnivora	Enhydra lutris	Sea otter	NCBI	db_xref=GeneID:111141026	XM_022493369.1
Carnivora	Mirounga leonina	Southern elephant seal	Manual extraction		JAAMPH010000037.1	KUSES-001 Mir_151	Yes
Carnivora	Crocuta crocuta	Spotted hyena	Manual extraction		VOAJ01006362.1	KB4526 scaffold159	No
Carnivora	Eumetopias jubatus	Steller sea lion	Manual extraction		ML137723.1	GAN:26980396 unplaced genomic scaffold scaffold6	No
Carnivora	Mustela erminea	Stoat	Manual extraction		CM020575.1	mMusErm1 chromosome 8	No
Carnivora	Hyaena hyaena	Striped hyena	Manual extraction		PEQU01000723.1	Hyena2069 scaffold_724	No
Carnivora	Panthera tigris	Tiger	Manual extraction		KE721914.1	TaeGuk unplaced genomic scaffold scaffold291	Yes
Carnivora	Leptonychotes weddellii	Weddell seal	Manual extraction		KB718023.1	WS11-02 unplaced genomic scaffold scaffold03317	Yes
Carnivora	Spilogale gracilis	Western spotted skunk	Manual extraction		PITA01016100.1	US072 SpiGra_flattened_line_32179	No	PITA01016586.1	US072 SpiGra_flattened_line_33150	Yes
Carnivora	Gulo gulo	Wolverine	Manual extraction		CYRY02043829.1	contig: scaffold677	Yes
Chiroptera	Mormoops blainvillei	Antillean ghost faced bat	Manual extraction		PVJD01003255.1	US096 MorMeg_scaffold_6505	Yes
Chiroptera	Eptesicus fuscus	Big brown bat	NCBI	db_xref=GeneID:103290541	XM_028153097.1_cds
Chiroptera	Pteropus alecto	Black flying fox	NCBI	db_xref=GeneID:102878181	XM_006921352.3
Chiroptera	Myotis brandtii	Brandt's bat	NCBI	db_xref=GeneID:102246377	XM_005858213.2_cds
Chiroptera	Tadarida brasiliensis	Brazilian free tailed bat	Not available
Chiroptera	Macrotus californicus	California big eared bat	Manual extraction		VMDR010035009.1	US035 MacCal__line_69970	No	VMDR010135003.1	US035 MacCal__line_269860	No
Chiroptera	Hipposideros galeritus	Cantor's roundleaf bat	Manual extraction		PVLB01000348.1	US101 HipGal_scaffold_616	Yes
Chiroptera	Rhinolophus sinicus	Chinese rufous horseshoe bat	Manual extraction		NW_017738968.1	Zhonghua_01	No
Chiroptera	Pipistrellus pipistrellus	Common pipistrelle	Manual extraction		PVIQ01006806.1	US040 PipPip_scaffold_13602	No	PVIQ01027544.1	US040 PipPip_scaffold_55065	No
Chiroptera	Desmodus rotundus	Common vampire bat	NCBI	db_xref=GeneID:112307787	XM_024563950.1
Chiroptera	Myotis davidii	David's myotis	NCBI	db_xref=GeneID:102761550	XM_006756242.2
Chiroptera	Rousettus aegyptiacus	Egyptian fruit bat	NCBI	db_xref=GeneID:107503155	XM_016131078.1
Chiroptera	Nycticeius humeralis	Evening bat	Manual extraction		VMDQ010021964.1	US023 NycHum__flattened_line_43910	Yes	VMDQ010007454.1	US023 NycHum__flattened_line_14895	Yes
Chiroptera	Hipposideros armiger	Great roundleaf bat	NCBI	db_xref=GeneID:109379228	XM_019635645.1
Chiroptera	Noctilio leporinus	Greater bulldog bat	Manual extraction		PVIW01002243.1	US093 NocLep_scaffold_4481	No
Chiroptera	Rhinolophus ferrumequinum	Greater horseshoe bat	NCBI	db_xref=GeneID:117025976	XM_033112354.1
Chiroptera	Myotis myotis	Greater mouse eared bat	Manual extraction		PVIZ010026063.1	US100 MyoMyo_scaffold_52079	No
Chiroptera	Micronycteris hirsuta	Hairy big eared bat	Manual extraction		PVJI01001537.1	US037 MicHir_scaffold_3071	No
Chiroptera	Aeorestes cinereus	Hoary bat	Manual extraction		JAAGEH010000022.1	Cryan_1219 128	No
Chiroptera	Megaderma lyra	Indian false vampire bat	Manual extraction		PVJL010000947.1	US036 MegLyr_scaffold_1892	No
Chiroptera	Pteropus giganteus	Indian flying fox	Manual extraction		CACVBW010011339.1	contig: scaff2links_chain_6	No
Chiroptera	Artibeus jamaicensis	Jamaican fruit bat	Manual extraction		PVKR01003970.1	US092 ArtJam_scaffold_7928	Yes
Chiroptera	Craseonycteris thonglongyai	Kitti's hog nosed bat	Manual extraction		PVKE010004464.1	US097 CraTho_scaffold_8916	No
Chiroptera	Pteropus vampyrus	Large flying fox	NCBI	db_xref=GeneID:105298127	XM_011369160.2
Chiroptera	Eonycteris spelaea	Lesser dawn bat	Manual extraction		PUFA01000050.1	SIG01 000049F	Yes
Chiroptera	Cynopterus brachyotis	Lesser short nosed fruit bat	Manual extraction		SSHV01005997.1	CB-01 scaffold34875_cov86	No
Chiroptera	Myotis lucifugus	Little brown bat	NCBI	db_xref=GeneID:102439369	XM_023760219.1
Chiroptera	Murina aurata	Little tube nosed bat	Manual extraction		PVJC01002701.1	US074 MurFea_scaffold_5397	Yes
Chiroptera	Macroglossus sobrinus	Long tounged fruit bat	Manual extraction		PVKZ01000107.1	US102 MacSob_scaffold_134	No
Chiroptera	Miniopterus natalensis	Natal long fingered bat	NCBI	db_xref=GeneID:107533931	XM_016208812.1
Chiroptera	Phyllostomus discolor	Pale spear nosed bat	NCBI	db_xref=GeneID:114494575	XM_028509803.1
Chiroptera	Antrozous pallidus	Pallid bat	Manual extraction
Chiroptera	Pteronotus parnellii	Parnell's mustached bat	Manual extraction		AWGZ01355067.1	PP_contig_385177	Yes
Chiroptera	Lasiurus borealis	Red bat	Manual extraction		PVJN01039709.1	US024 LasBor_scaffold_79398	No	PVJN01066531.1	US024 LasBor_scaffold_133032	Yes
Chiroptera	Miniopterus schreibersii	Schreiber's long fingered	Manual extraction		PVJG01001047.1	US075 MinSch_scaffold_2087	Yes
Chiroptera	Carollia perspicillata	Seba's short tailed bat	Manual extraction		PVKM010030128.1	US073 CarPer_scaffold_60228	Yes	PVKM010684952.1	US073 CarPer_scaffold_1369717	Yes
Chiroptera	Eidolon helvum	Straw coloured fruit bat	Manual extraction		KE764692.1	unplaced genomic scaffold EH_scaffold_26315	No
Chiroptera	Tonatia saurophila	Stripe headed round eared bat	Manual extraction		PVIA01001637.1	US038 TonSau_scaffold_3270	Yes
Chiroptera	Anoura caudifer	Tailed tailless bat	Manual extraction		PVKU01004967.1	US021 AnoCau_scaffold_9916	Yes	PVKU01015071.1	US021 AnoCau_scaffold_30086	Yes	PVKU01056302.1	US021 AnoCau_scaffold_112231	Yes	PVKU01019702.1	US021 AnoCau_scaffold_39247	No
Cingulata	Dasypus novemcinctus	Nine banded armadillo	NCBI	db_xref=GeneID:101432853	XM_004458906.3
Cingulata	Chaetophractus vellerosus	Screaming hairy armadillo	Manual extraction		PVKH010007146.1	US068 ChaVel_scaffold_14288	No	PVKH010082760.1	US068 ChaVel_scaffold_165494	No	PVKH010064425.1	US068 ChaVel_scaffold_128830	Yes	PVKH010975495.1	US068 ChaVel_scaffold_1950924	Yes
Cingulata	Tolypeutes matacus	Southern three banded armadillo	Manual extraction		PVIB010074980.1	US073 TolMat_scaffold_149924	Yes	PVIB010378390.1	US073 TolMat_scaffold_756673	Yes
Dasyuromorphia	Thylacinus cynocephalus	Thylacine	Manual extraction		VAHE01007764.1	PY-MV-C5757 Tcyn_scaff_7764	No	VAHE01000660.1	PY-MV-C5757 Tcyn_scaff_660	No
Dasyuromorphia	Sarcophilus harrisii	Tasmanian devil	NCBI	db_xref=GeneID:100931580	XM_031958346.1
Dermoptera	Galeopterus variegatus	Sunda flying lemur	NCBI	db_xref=GeneID:103597790	XM_008581651.1
Didelphimorphia	Trichosurus vulpecula	Common brush tail possum	Manual extraction		CM021908.1	mTriVul1 chromosome 4	Yes
Diprotodontia	Vombatus ursinus	Common wombat	NCBI	db_xref=GeneID:11405132	XM_027873558.1
Diprotodontia	Monodelphis domestica	Grey short tailed opossum	NCBI	db_xref=GeneID:114051320	XM_027873558.1
Diprotodontia	Phascolarctos cinereus	Koala	NCBI	db_xref=GeneID:110197193	XM_020970890.1
Diprotodontia	Gymnobelideus leadbeateri	Leadbeaters possum	Manual extraction		WOXC01009773.1	B50252 contig_7399	Yes
Eulipotyphla	Sorex araneus	Common shrew	NCBI	db_xref=GeneID:101543078	XM_004601271.1
Eulipotyphla	Scalopus aquaticus	Eastern mole	Manual extraction		PVIJ01012160.1	US009 ScaAqu_scaffold_24291	Yes
Eulipotyphla	Erinaceus europaeus	European hedgehog	NCBI	db_xref=GeneID:103111229	XM_016187033.1
Eulipotyphla	Condylura cristata	Star nosed mole	NCBI	db_xref=GeneID:101628432	XM_004674392.2
Hyracoidea	Procavia capensis	Rock hyrax	Manual extraction		PVIO02826113.1	US060 ScHvXvP_827395;HRSCAF=1046567	Yes
Hyracoidea	Heterohyrax brucei	Yellow spotted hyrax	Manual extraction		PVJQ01022418.1	US064 HetBruBak_scaffold_44820	Yes	PVJQ01083868.1	US064 HetBruBak_scaffold_167685	Yes
Lagomorpha	Ochotona princeps	American pika	NCBI	db_xref=GeneID:101521762	XM_012925733.1
Lagomorpha	Oryctolagus cuniculus	European rabbit	NCBI	db_xref=GeneID:100348477	XM_017343029.1
Lagomorpha	Lepus timidus	Mountain hare	Manual extraction		CM019675.1	LTM.BIO.3104 ecotype Ireland chromosome 7	No
Lagomorpha	Lepus americanus	Snowshoe hare	Manual extraction		PVJM010025639.1	BS55 LepAme_scaffold_51250	No
Macroscelidea	Elephantulus edwardii	Cape elephant shrew	NCBI	db_xref=GeneID:102854012	XM_006889082.1
Monotremata	Ornithorhynchus anatinus	Platypus	Ensembl		ENSOANG00000004013
Perissodactyla	Tapirus indicus	Asiatic tapir	Manual extraction		PVIE01004726.1	BS100 TapInd_scaffold_9421	No
Perissodactyla	Diceros bicornis	Black rhinoceros	Manual extraction		PVJY021981087.1	BS38 Sc7dOMt_1981862;HRSCAF=2023517	No
Perissodactyla	Tapirus terrestris	Brazilian tapir	Manual extraction		PVID01006844.1	BS40 TapTer_scaffold_13679	Yes
Perissodactyla	Equus asinus	Donkey	Manual extraction	db_xref=GeneID:106823493	XM_014829222.1
Perissodactyla	Equus caballus	Horse	Manual extraction	db_xref=GeneID:100066502	XM_001496753.4
Perissodactyla	Equus przewalskii	Przewalski's horse	Manual extraction	db_xref=GeneID:103565685	XM_008541812.1
Perissodactyla	Ceratotherium simum	Southern white rhinoceros	Manual extraction	db_xref=GeneID:101389874	XM_014784737.1
Perissodactyla	Dicerorhinus sumatrensis	Sumatran rhinoceros	Manual extraction		PEKH010006680.1	Ipuh scaffold6680	Yes
Pholidota	Manis pentadactyla	Chinese pangolin	Manual extraction		KN013309.1	MPE899 unplaced genomic scaffold Scaffold7761	No
Pholidota	Manis javanica	Sunda pangolin	Manual extraction		JSZB01041502.1	MP_PG03-UM SCAFFOLD57680	No	JSZB01007106.1	MP_PG03-UM SCAFFOLD8169	Yes
Pholidota	Phataginus tricuspis	Tree pangolin	Manual extraction		SOZM010047228.1	BS60 ManTri_flattened_line_94430	No	SOZM010045729.1	BS60 ManTri_flattened_line_91432	No
Pilosa	Myrmecophaga tridactyla	Giant anteater	Manual extraction		PVIY010082042.1	BS39 MyrTri_scaffold_164010	Yes	PVIY010052485.1	BS39 MyrTri_scaffold_104921	No	PVIY010065792.1	BS39 MyrTri_scaffold_131525	No
Pilosa	Choloepus hoffmanni	Hoffmann's two toed sloth	Manual extraction		KN192329.1	OR478-KB4484 unplaced genomic scaffold Scaffold259399	Yes
Pilosa	Choloepus didactylus	Southern two toed sloth	Manual extraction		PVKG010056754.1	US054 ChoDid_scaffold_113476	Yes	PVKG010256524.1	US054 ChoDid_scaffold_512960	Yes	PVKG010097064.1	US054 ChoDid_scaffold_194088	Yes
Pilosa	Tamandua tetradactyla	Southern tamandua	Manual extraction		PVIF010025105.1	US055 TamTet_scaffold_50188	Yes
Primate	Colobus angolensis	Angola colobus	Manual extraction	db_xref=GeneID:105517408	XM_011949935.1
Primate	Daubentonia madagascariensis	Aye aye	Manual extraction		PVJZ01003002.1	BS11 DauMad_scaffold_5996	No
Primate	Ateles geoffroyi	Black handed spider monkey	Manual extraction		PVHS01025168.1	BS17 AteGeo_scaffold_50306	Yes	PVHS01035192.1	BS17 AteGeo_scaffold_70342	Yes
Primate	Eulemur macaco	Black lemur	Manual extraction		LGHX01001012.1	Harmonia scaffold1010	Yes
Primate	Rhinopithecus bieti	Black snub nosed monkey	Manual extraction	db_xref=GeneID:108532002	XM_017875684.1
Primate	Eulemur flavifrons	Blue eyed black lemur	Manual extraction		LGHW01001018.1	isolate Harlow scaffold1010	Yes
Primate	Saimiri boliviensis boliviensis	Bolivian squirrel monkey	Manual extraction	db_xref=GeneID:101053601	XM_010336437.1
Primate	Plecturocebus donacophilus	Bolivian titi	Manual extraction		PVKP010029326.1	BS44 CalDon_scaffold_58619	No	PVKP010044125.1	BS44 CalDon_scaffold_88206	Yes
Primate	Pan paniscus	Bonobo	Manual extraction	db_xref=GeneID:100978497	XM_008974178.2
Primate	Eulemur fulvus	Brown lemur	Manual extraction		PVJU010029420.1	BS10 EulFul_scaffold_58834	Yes	PVJU010046547.1	BS10 EulFul_scaffold_93083	Yes
Primate	Otolemur garnettii	Bushbaby	Manual extraction	db_xref=GeneID:100965468	XM_023510448.1
Primate	Pan troglodytes	Common chimpanzee	Manual extraction	db_xref=GeneID:746477	XM_009443986.2
Primate	Callithrix jacchus	Common marmoset	Ensembl		ENSCJAT00000008728.4
Primate	Mirza coquereli	Coquerel's mouse lemur	Manual extraction		PVHQ01025377.1	BS13 MizCoq_scaffold_50699	No	PVHQ01032993.1	BS13 MizCoq_scaffold_65911	Yes	PVHQ01038297.1	BS13 MizCoq_scaffold_76496	Yes
Primate	Propithecus coquereli	Coquerel's sifaka	Manual extraction	db_xref=GeneID:105819477	XM_012655734.1
Primate	Macaca fascicularis	Crab eating macaque	Manual extraction	db_xref=GeneID:101865354	NM_001284129.1
Primate	Cercopithecus neglectus	De Brazza's monkey	Manual extraction		PVKI010069975.1	BS29 CertNeg_scaffold_139927	No	PVKI010034660.1	BS29 CertNeg_scaffold_69312	No	PVKI010147183.1	BS29 CertNeg_scaffold_294319	Yes
Primate	Mandrillus leucophaeus	Drill	NCBI	db_xref=GeneID:105535422	XM_011974501.1
Primate	Saguinus imperator	Emperor tamarin	Manual extraction		PVHO010014192.1	BS22 SagImp_scaffold_28366	Yes
Primate	Cheirogaleus medius	Fat tailed dwarf lemur	Manual extraction		VBSM01001562.1	cmid_1.0_TD ScMzzfj_1562;HRSCAF=74053	No
Primate	Trachypithecus francoisi	Francois' langur	NCBI	db_xref=GeneID:117094661	XM_033230719.1
Primate	Theropithecus gelada	Gelada	NCBI	db_xref=GeneID:112636264	XM_025404845.1
Primate	Rhinopithecus roxellana	Golden snub nosed monkey	NCBI	db_xref=GeneID:104671864	XM_010375507.2
Primate	Microcebus ravelobensis	Golden brown mouse lemur	Manual extraction		VSMG01166146.1	RMR55 scaffold7501	No
Primate	Prolemur simus	Greater bamboo lemur	Ensembl		ENSPSMT00000031001.1
Primate	Chlorocebus sabaeus	Green monkey	NCBI	db_xref=GeneID:103217637	XM_007965834.1
Primate	Microcebus murinus	Grey mouse lemur	NCBI	db_xref=GeneID:105856959	XM_012739007.2
Primate	Semnopithecus entellus	Hanuman langur	Manual extraction		PVII010133031.1	BS30 SemEnt_scaffold_265957	Yes	PVII010044935.1	BS30 SemEnt_scaffold_89834	Yes	PVII010037016.1	BS30 SemEnt_scaffold_74000	Yes
Primate	Homo sapiens	Human	NCBI	db_xref=GeneID:841	NM_001372051.1
Primate	Cebus albifrons	Humboldt's white fronted capuchin	Manual extraction		PVKJ010015954.1	BS31 CebAlb_scaffold_31889	No
Primate	Indri indri	Indri	Manual extraction		RJWJ010011683.1	BS62 IndInd_flattened_line_23350	No
Primate	Macaca fuscata	Japanese macaque	Manual extraction		BFBW01034322.1	contig34322	Yes
Primate	Mandrillus sphinx	Mandrill	Manual extraction		SRPC01050645.1	Masph-2018 scaffold158	No
Primate	Alouatta palliata	Mantled howler monkey	Manual extraction		PVKV010000697.1	BS02 AloPal_scaffold_1388	No
Primate	Microcebus mittermeieri	Mittermeier's mouse lemur	Manual extraction		VSMH01215630.1	MBB011 scaffold104767	No	VSMH01246934.1	MBB011 scaffold32233	Yes
Primate	Aotus nancymaae	Nancy Ma's night monkey	NCBI	db_xref=GeneID:105712654	XM_021667566.1
Primate	Mirza zaza	Northern giant mouse lemur	Manual extraction		VSMD01130184.1	DLC2301 scaffold8637	No	VSMD01078187.1	DLC2301 scaffold53402	No
Primate	Microcebus tavaratra	Northern rufous mouse lemur	Manual extraction		VSME01134499.1	RMR71 scaffold23953	No
Primate	Nomascus leucogenys	Northern white cheeked gibbon	NCBI	db_xref=GeneID:100586183	XM_003253918.3
Primate	Papio anubis	Olive baboon	NCBI	db_xref=GeneID:101009470	XM_009182765.3
Primate	Erythrocebus patas	Patas monkey	Manual extraction		PVJV010001893.1	BS28 EryPat_scaffold_3783	Yes
Primate	Macaca nemestrina	Southern pig tailed macaque	NCBI	db_xref=GeneID:105468105	XM_011718082.1
Primate	Carlito syrichta	Pilippine tarsier	NCBI	db_xref=GeneID:103273365	XM_008070787.2
Primate	Nasalis larvatus	Proboscis monkey	Manual extraction		CM003001.1	Charlie chromosome align_Mm12	No
Primate	Pygathrix nemaeus	Red shanked douc langur	Manual extraction		PVHW010002675.1	BS24 PygNem_scaffold_5341	No
Primate	Microcebus griseorufus	Reddish gray mouse Lemur	NCBI		VSMI01446918.1	RMR66 scaffold16867	No
Primate	Macaca mulatta	Rhesus macaque	NCBI	db_xref=GeneID:702781	XM_015110645.2
Primate	Lemur catta	Ring tailed lemur	Manual extraction		PVHV01003848.1	BS26 LemCat_scaffold_7692	No
Primate	Hylobates moloch	Silvery gibbon	NCBI	db_xref=GeneID:116810454	XM_032754966.1
Primate	Nycticebus coucang	Slow loris	Manual extraction		PVIV010040768.1	BS32 NycCou_scaffold_81484	Yes	PVIV010027710.1	BS32 NycCou_scaffold_55384	Yes
Primate	Cercocebus atys	Sooty mangabey	NCBI	db_xref=GeneID:105580035	XM_012047505.1
Primate	Pongo abelii	Sumatran orangutan	NCBI	db_xref=GeneID:100172115	XM_009237968.2
Primate	Sapajus apella	Tufted capuchin	NCBI	db_xref=GeneID:116551945	XM_032278665.1
Primate	Piliocolobus tephrosceles	Ugandan red colobus	NCBI	db_xref=GeneID:111547169	XM_023218830.2
Primate	Gorilla gorilla	Western gorilla	NCBI	db_xref=GeneID:101138898	XM_019022106.2
Primate	Cebus capucinus	White faced capuchin	NCBI	db_xref=GeneID:108315757	XM_017545291.1
Primate	Pithecia pithecia	White faced saki	Manual extraction		PVIP01004252.1	BS33 PitPit_scaffold_8499	No	PVIP01011659.1	BS33 PitPit_scaffold_23308	Yes
Proboscidea	Loxodonta africana	African savanna elephant	NCBI	db_xref=GeneID:100660542	XM_023542363.1
Rodentia	Arvicanthis niloticus	African grass rat	Manual extraction		CM022253.1	mArvNil1 chromosome 3	Yes
Rodentia	Grammomys surdaster	African woodland thicket rat	NCBI	db_xref=GeneID:114619897	XM_028765856.1
Rodentia	Mus spretus	Algerian mouse	Manual extraction		MGP_SPRETEiJ_T0018820.1
Rodentia	Marmota marmota	Alpine marmot	NCBI	db_xref=GeneID:107138607	XM_015481256.1
Rodentia	Urocitellus parryii	Arctic ground squirrel	NCBI	db_xref=GeneID:113194313	XM_026405355.1
Rodentia	Peromyscus aztecus	Aztec mouse	Manual extraction		CABHPQ010159543.1	contig: 470499	Yes
Rodentia	Myodes glareolus	Bank vole	Manual extraction		LR762212.1	scaffold: scf_437	No
Rodentia	Rattus rattus	Black rat	NCBI	db_xref=GeneID:116899422	XM_032901161.1
Rodentia	Cavia aperea	Brazilian guinea pig	Manual extraction		ENSCAPG00000010768
Rodentia	Rattus norvegicus	Brown rat	NCBI	db_xref=GeneID:64044	NM_022277.1
Rodentia	Peromyscus eremicus	Cactus mouse	Manual extraction		CACRXM010000013.1	genome assembly, contig: chr13	Yes
Rodentia	Acomys cahirinus	Cairo spiny mouse	Manual extraction		PVKX01033940.1	US019 AcoCah_scaffold_67817	Yes	PVKX01016335.1	US019 AcoCah_scaffold_32651	No
Rodentia	Peromyscus californicus	California mouse	Manual extraction		VALE02006734.1	insignis strain IS Scaffold_6874;HRSCAF=6890	No
Rodentia	Hydrochoerus hydrochaeris	Capybara	Manual extraction		PVLA01008762.1	US065 HydHyd_scaffold_17493	Yes
Rodentia	Cricetulus griseus	Chinese hamster	NCBI	db_xref=GeneID:100689369	NM_001246796.1
Rodentia	Octodon degus	Common degu	NCBI	db_xref=GeneID:101566641	XM_023712308.1
Rodentia	Microtus arvalis	Common vole	Manual extraction		VIIT010062728.1	LVR205A flattened_line_125393	Yes	VIIT010018828.1	LVR205A flattened_line_37642	No
Rodentia	Hystrix cristata	Crested porcupine	Manual extraction		PVJO010030373.1	US031 HysCri_scaffold_60735	No
Rodentia	Fukomys damarensis	Damara mole rat	NCBI	db_xref=GeneID:104857569	XM_010617532.3
Rodentia	Petromus typicus	Dassie rat	Manual extraction		PVIR01008545.1	US052 PetTyp_scaffold_17069	No
Rodentia	Spermophilus dauricus	Daurian ground squirrel	Manual extraction		KZ294157.1	unplaced genomic scaffold scaffold20	No
Rodentia	Neotoma lepida	Desert woodrat	Manual extraction		LZPO01077046.1	417 scaffold_13211	No
Rodentia	Cavia porcellus	Domestic guinea pig	NCBI	db_xref=GeneID:100713334	XM_013145226.2
Rodentia	Sciurus carolinensis	Eastern gray squirrel	Manual extraction		LR738592.1	chromosome: 3	No
Rodentia	Apodemus sylvaticus	European woodmouse	Manual extraction		LIPJ01008225.1	WM_1_Wirral scaffold8231	No	LIPJ01012027.1	WM_1_Wirral scaffold12038	Yes
Rodentia	Glis glis	Fat dormouse	Manual extraction		PVJS01041988.1	US078 GliGli_scaffold_83902	Yes	PVJS01126661.1	US078 GliGli_scaffold_253161	No	PVJS01015109.1	US078 GliGli_scaffold_30179	No
Rodentia	Psammomys obesus	Fat sand rat	Manual extraction		NESX02000180.1	Psa_ob012049795 scaffold153	No
Rodentia	Cricetomys gambianus	Gambian giant pouched rat	Manual extraction		PVKD010022289.1	US082 CriGam_scaffold_44538	No	PVKD010016896.1	US082 CriGam_scaffold_33767	Yes	PVKD010027921.1	US082 CriGam_scaffold_55792	Yes
Rodentia	Allactaga bullata	Gobi jerboa	Manual extraction		PVKW010021575.1	US110 AllBul_scaffold_43129	No
Rodentia	Mesocricetus auratus	Golden hamster	NCBI	db_xref=GeneID:101825474	XM_005070606.3
Rodentia	Rhombomys opimus	Great gerbil	Manual extraction		REGO01000037.1	Great_gerbil_Xinjiang_2013_1 scaffold00037	No
Rodentia	Thryonomys swinderianus	Greater cane rat	Manual extraction		PVIC010071837.1	US090 ThrSwi_scaffold_143606	Yes	PVIC010733775.1	US090 ThrSwi_scaffold_1470482	Yes	PVIC010069720.1	US090 ThrSwi_scaffold_139372	No
Rodentia	Marmota monax	Groundhog	Manual extraction		CABDUW010000793.1	genome assembly, contig: monax5_s00793	No
Rodentia	Cynomys gunnisoni	Gunnison's prairie dog	Manual extraction		WBRW01012218.1	LCS2019 Contig13481_pilon	No
Rodentia	Muscardinus avellanarius	Hazel dormouse	Manual extraction		PVJB01035080.1	US077 MusAve_scaffold_70094	No	PVJB01046185.1	US077 MusAve_scaffold_92272	No	PVJB01029624.1	US077 MusAve_scaffold_59189	No
Rodentia	Marmota himalayana	Himalayan marmot	Manual extraction		RAQP01000379.1	scaffold379	No
Rodentia	Sigmodon hispidus	Hipsid cotton rat	Not available
Rodentia	Rhizomys pruinosus	Hoary bamboo rat	Manual extraction		VZQC01007398.1	BR201808 Contig12224	No
Rodentia	Mus musculus	House mouse	NCBI	db_xref=CCDS:CCDS14979.1	NM_009812.2
Rodentia	Apodemus speciosus	Large Japanese field mouse	Not available
Rodentia	Jaculus jaculus	Lesser Egyptian jerboa	NCBI	db_xref=GeneID:101615701	XM_012947747.1
Rodentia	Perognathus longimembris	Little pocket mouse	Manual extraction		RJWR010009687.1	BS65 PerPac_flattened_line_19355	Yes	RJWR010038865.1	BS65 PerPac_flattened_line_77687	Yes	RJWR010241058.1	BS65 PerPac_flattened_line_482026	Yes
Rodentia	Chinchilla lanigera	Long tailed chinchilla	NCBI	db_xref=GeneID:102023097	XM_005373209.2
Rodentia	Zapus hudsonius	Meadow jumping mouse	Manual extraction		PVHP010023632.1	BS14 ZapHud_scaffold_47244	Yes
Rodentia	Peromyscus nudipes	Mexican deer mouse	Manual extraction		CABHPH010134014.1	genome assembly, contig: 299191	Yes
Rodentia	Meriones unguiculatus	Mongolian gerbil	NCBI	db_xref=GeneID:110557662	XM_021652176.1
Rodentia	Cavia tschudii	Montane guinea pig	Manual extraction		PVKK010007731.1	US050 CavTsc_scaffold_15458	Yes
Rodentia	Aplodontia rufa	Mountain beaver	Manual extraction		PVKS010022280.1	BS102 AprRuf_scaffold_44538	Yes
Rodentia	Octomys mimax	Mountain viscacha rat	Manual extraction		NDGM010128640.1	AO248 1770133	No	NDGM010653516.1	AO248 9087606	Yes
Rodentia	Ondatra zibethicus	Muskrat	Manual extraction		PVIU01019011.1	US110 OndZib_scaffold_37974	No	PVIU01015092.1	US110 OndZib_scaffold_30148	No
Rodentia	Heterocephalus glaber	Naked mole rat	NCBI	db_xref=GeneID:101702773	XM_004872295.3
Rodentia	Castor canadensis	North American beaver	NCBI	db_xref=GeneID:109689613	XM_020168552.1
Rodentia	Peromyscus maniculatus	North American deer mouse	NCBI	db_xref=GeneID:102922538	XM_006975044.2
Rodentia	Erethizon dorsatum	North American porcupine	Manual extraction		ML655454.1	214976 unplaced genomic scaffold scaffold106	No
Rodentia	Ctenodactylus gundi	Northern gundi	Not available
Rodentia	Ellobius talpinus	Northern mole vole	Manual extraction		LOJH01086095.1	ElloTalpinus_01	Yes	LOJH01123537.1	ElloTalpinus_01	Yes
Rodentia	Myocastor coypus	Nutria	Manual extraction		PVJA010032414.1	US051 MyoCoy_scaffold_64747	No	PVJA010054797.1	US051 MyoCoy_scaffold_109480	Yes
Rodentia	Peromyscus polionotus	Oldfield mouse	Manual extraction		CM010915.1	PO chromosome 13	Yes
Rodentia	Dipodomys ordii	Ord's kangaroo rat	NCBI	db_xref=GeneID:105981481	XM_013010675.1
Rodentia	Dinomys branickii	Pacarana	Manual extraction		PVLD010009127.1	US070 DinBra_scaffold_18239	No
Rodentia	Dolichotis patagonum	Patagonian cavy	Manual extraction		PVJX010028083.1	US062 DolPat_scaffold_56131	No	PVJX010089077.1	US062 DolPat_scaffold_178033	Yes
Rodentia	Tympanoctomys barrerae	Plains viscacha rat	Manual extraction		NDGN011504611.1	AO245 42679401	No	NDGN010518663.1	AO245 19934852	Yes	NDGN011098545.1	AO245 42021744	No
Rodentia	Peromyscus melanophrys	Plateau mouse	Manual extraction		CABHPR010115166.1	contig: 235607	No	CABHPR010092494.1	contig: 212853	Yes	CABHPR010133729.1	contig: 254236	Yes
Rodentia	Microtus ochrogaster	Prairie vole	NCBI	db_xref=GeneID:101992353	XM_005366337.3
Rodentia	Dasyprocta punctata	Punctate agouti	Manual extraction		RJWM01000278.1	BS37 DasPun_flattened_line_554	Yes
Rodentia	Sciurus vulgaris	Red squirrel	Manual extraction		LR738613.1	genome assembly, chromosome: 3	No
Rodentia	Microtus oeconomus	Root vole	Manual extraction		VIIU01000964.1	LVR207A flattened_line_1926	Yes
Rodentia	Mus caroli	Ryukyu mouse	NCBI	db_xref=GeneID:110291975	XM_021159156.1
Rodentia	Microtus agrestis	Short tailed field vole	Manual extraction
Rodentia	Mus pahari	Shrew mouse	NCBI	db_xref=GeneID:110321675	XM_021198066.2
Rodentia	Ctenomys sociabilis	Social tuco tuco	Manual extraction		PVKA01021327.1	BS34 CteSoc_scaffold_42601	Yes	PVKA01018080.1	BS34 CteSoc_scaffold_36115	No
Rodentia	Xerus inauris	South African ground squirrel	Manual extraction		PVHX01005416.1	US057 XerIna_scaffold_10828	No
Rodentia	Pedetes capensis	South African springhare	Manual extraction		VMDO01023436.1	US022 PedCap__flattened_line_46817	No
Rodentia	Onychomys torridus	Southern grasshopper mouse	Manual extraction		PVIT010080686.1	US017 OnyTor_scaffold_161228	No	PVIT010018126.1	US017 OnyTor_scaffold_36182	No
Rodentia	Mastomys coucha	Southern multimammate mouse	NCBI	db_xref=GeneID:116088467	XM_031367589.1
Rodentia	Dipodomys stephensi	Stephen's kangaroo rat	Manual extraction		PVHN010026907.1	BS19 DipSte_scaffold_53769	No	PVHN010003936.1	BS19 DipSte_scaffold_7857	No
Rodentia	Mus spicilegus	Steppe mouse	Ensembl		ENSMSIT00000030537.1
Rodentia	Peromyscus attwateri	Texas deer mouse	Manual extraction		CABHPP010128094.1	contig: 273885	Yes
Rodentia	Ictidomys tridecemlineatus	Thirteen lined ground squirrel	NCBI	db_xref=GeneID:101958442	XM_005338903.3
Rodentia	Ellobius lutescens	Transcaucasian mole vole	Manual extraction		LOEQ01000464.1	ElloLutescens_01	Yes
Rodentia	Nannospalax galili	Upper Galilee Mountains blind mole-rat	NCBI	db_xref=GeneID:103738672	XM_008838773.3
Rodentia	Marmota vancouverensis	Vancouver marmot	Manual extraction		ML556957.1	RANI-1049 unplaced genomic scaffold scaffold2260	Yes
Rodentia	Peromyscus leucopus	White footed mouse	NCBI	db_xref=GeneID:114704437	XM_028885698.1
Rodentia	Phodopus sungorus	Winter white dwarf hamster	Manual extraction		MCBN011394498.1	SBHNorthAmerica	No	MCBN011438296.1	SBHNorthAmerica	Yes	MCBN011126373.1	SBHNorthAmerica	Yes	MCBN010994317.1	SBHNorthAmerica	Yes
Rodentia	Graphiurus murinus	Woodland dormouse	Manual extraction		PVLC010082661.1	US067 GraMur_scaffold_165206	No	PVLC010069016.1	US067 GraMur_scaffold_137931	No	PVLC010006017.1	US067 GraMur_scaffold_12010	Yes	PVLC010105073.1	US067 GraMur_scaffold_210012	Yes
Rodentia	Marmota flaviventris	Yellow bellied marmot	NCBI	db_xref=GeneID:114097774	XM_027941791.2
Scandentia	Tupaia chinensis	Chinese tree shrew	NCBI	db_xref=GeneID:102498355	XM_006153035.3
Scandentia	Tupaia tana	Large treeshrew	Manual extraction		RJWV011160916.1	BS70 TupTan_flattened_line_2321732	Yes	RJWV010026520.1	BS70 TupTan_flattened_line_53017	Yes	RJWV010159084.1	BS70 TupTan_flattened_line_318120	Yes	RJWV010205168.1	BS70 TupTan_flattened_line_410281	No
Sirenia	Trichechus manatus latirostris	Florida manatee	NCBI	db_xref=GeneID:101344302	XM_004378220.2
Tubulidentata	Orycteropus afer	Aardvark	NCBI	db_xref=GeneID:103192228	XM_007935171.1

## Sheet: BRCA2
Order	Species name	Common name	Source	db_xref	Gene	Contig/Scafold	Reverse transcribed	Gene	Contig/Scafold	Reverse transcribed	Gene	Contig/Scafold	Reverse transcribed	Gene	Contig/Scafold	Reverse transcribed	Gene	Contig/Scafold	Reverse transcribed	Gene	Contig/Scafold	Reverse transcribed	Gene	Contig/Scafold	Reverse transcribed	Gene	Contig/Scafold	Reverse transcribed	Gene	Contig/Scafold	Reverse transcribed	Gene	Contig/Scafold	Reverse transcribed	Gene	Contig/Scafold	Reverse transcribed	Gene	Contig/Scafold	Reverse transcribed	Gene	Contig/Scafold	Reverse transcribed	Gene	Contig/Scafold	Reverse transcribed	Gene	Contig/Scafold	Reverse transcribed
Afrosoricida	Chrysochloris asiatica	Cape golden mole	NCBI	db_xref=GeneID:102812650	XM_006877849.1
Afrosoricida	Echinops telfairi	Lesser hedgehog tenrec	Manual extraction		AAIY03002568.1	266 ScPeMD7_2565;HRSCAF=3150	No
Afrosoricida	Microgale talazaci	Talzac's schrew tenrec	Manual extraction		PVJH01005368.1	US118 MicTal_scaffold_10727	No
Artiodactyla	Syncerus caffer	African buffalo	Manual extraction		CADEAB010000216.1	contig: Contig218	Yes
Artiodactyla	Vicugna pacos	Alpaca	NCBI	db_xref=GeneID:102528275	XM_031684639.1
Artiodactyla	Bison bison	American bison	NCBI	db_xref=GeneID:104985665	XM_010835927.1
Artiodactyla	Balaenoptera bonaerensis	Antarctic minke whale	Manual extraction		DF454040.1	DNA, contig: scaffold57014	No	DF506611.1	DNA, contig: scaffold109585	Yes	DF531736.1	DNA, contig: scaffold134710	Yes	DF542175.1	DNA, contig: scaffold145149	No
Artiodactyla	Camelus dromedarius	Arabian camel	NCBI	db_xref=GeneID:105101018	XM_031465855.1
Artiodactyla	Camelus bactrianus	Bactrain camel	NCBI	db_xref=GeneID:105066311	XM_010951618.1
Artiodactyla	Lipotes vexillifer	Baiji	NCBI	db_xref=GeneID:103076579	XM_007464256.1
Artiodactyla	Ammotragus lervia	Barbary sheep	Manual extraction		NIVO01028806.1	NAZ scaffold4412_len853041_cov72	Yes
Artiodactyla	Delphinapterus leucas	Beluga whale	NCBI	db_xref=GeneID:111175212	XM_022574615.2
Artiodactyla	Pseudois nayaur	Bharal	Manual extraction		NIZD01175071.1	QHXNZ scaffold162887	Yes	NIZD01048384.1	QHXNZ scaffold162886	Yes	NIZD01048384.1	QHXNZ scaffold162886	Yes
Artiodactyla	Ovis canadensis	Bighorn sheep	Manual extraction		PVIS010000123.1	BS48 OviCan_scaffold_239	Yes
Artiodactyla	Muntiacus crinifrons	Black muntjac	Manual extraction		SJXS01012065.1	BMJ-hj 000353F_pilon	Yes
Artiodactyla	Balaenoptera musculus	Blue whale	Manual extraction		CM020958.1	JJ_BM4_2016_0621 chromosome 18	No
Artiodactyla	Connochaetes taurinus	Blue wildebeest	Manual extraction		SJXO01000010.1	BWD-738 scaffold10_size1675743	Yes
Artiodactyla	Redunca redunca	Bohar reedbuck	Manual extraction		SJYQ01009924.1	BHR-557 scaffold36664_len729039_cov120	No
Artiodactyla	Tragelaphus eurycerus	Bongo	Manual extraction		SJYI010257885.1	BNG-9162 scaffold257915	Yes	SJYI011489709.1	BNG-9162 C55251123	Yes	SJYI010072797.1	BNG-9162 scaffold72809	No
Artiodactyla	Inia geoffrensis	Boutu	Manual extraction		RJWO010082864.1	BS63 IniGeo_flattened_line_165555	Yes	RJWO010004938.1	BS63 IniGeo_flattened_line_9842	No	RJWO010012041.1	BS63 IniGeo_flattened_line_24022	Yes	RJWO010119337.1	BS63 IniGeo_flattened_line_238471	Yes	RJWO010129037.1	BS63 IniGeo_flattened_line_257860	Yes	RJWO010118343.1	BS63 IniGeo_flattened_line_236486	No
Artiodactyla	Sylvicapra grimmia	Bush duiker	Manual extraction		SJYH01003736.1	CMD-5126 tarseq_24169	No
Artiodactyla	Bos taurus	Cattle	NCBI	db_xref=GeneID:507069	XM_002691807.5
Artiodactyla	Cervus hanglu	Central asian red deer	Manual extraction		CM021221.1	CEY-2017 chromosome 30	Yes
Artiodactyla	Catagonus wagneri	Chacoan peccary	Manual extraction		PVHT020004944.1	BS18 Sc2sB16_4895;HRSCAF=49035_1	Yes
Artiodactyla	Moschus berezovskii	Chinese forest musk deer	Manual extraction		SGQJ01002120.1	16199	No
Artiodactyla	Hydropotes inermis	Chinese water deer	Manual extraction		SPDZ01000942.1	ZZ2017 11794	No
Artiodactyla	Pantholops hodgsonii	Chiru	Manual extraction		NW_005817511.1	unplaced genomic scaffold, PHO1.0 Scaffold855	No
Artiodactyla	Tursiops truncatus	Common bottlenose dolphin	NCBI	db_xref=GeneID:101339946	XM_033843571.1
Artiodactyla	Tragelaphus oryx	Common eland	Manual extraction		SJYK013530079.1	CME-1477 42891461	No	SJYK013741372.1	CME-1477 43314059	Yes	SJYK013314729.1	CME-1477 42460733	No	SJYK013387159.1	isolate CME-1477 42605599	No	SJYK013228463.1	CME-1477 42288191	No	SJYK013820478.1	CME-1477 43472275	No	SJYK014026803.1	CME-1477 43884941	No	SJYK013953609.1	CME-1477 43738547	No	SJYK014042215.1	CME-1477 43915773	Yes	SJYK011807486.1	CME-1477 39446089	No	SJYK013969975.1	CME-1477 43771279	No	SJYK012481005.1	CME-1477 40793213	Yes	SJYK012338825.1	CME-1477 40508827	Yes	SJYK011734425.1	CME-1477 39299957	Yes	SJYK013143918.1	CME-1477 42119099	No
Artiodactyla	Damaliscus lunatus	Common tsessebe	Manual extraction		SJXP01000082.1	CTB-792 scaffold87_size2679453	Yes	SJXP01011374.1	CTB-792 scaffold11399_size8209	Yes
Artiodactyla	Ziphius cavirostris	Cuvier's beaked whale	Manual extraction		RJWS010005512.1	BS68 ZipCav_flattened_line_11011	No	RJWS010012087.1	BS68 ZipCav_flattened_line_24154	No	RJWS010040994.1	BS68 ZipCav_flattened_line_81945	Yes
Artiodactyla	Capra hircus	Domestic goat	NCBI	db_xref=GeneID:102182417	XM_018056628.1
Artiodactyla	Ovis aries	Domestic sheep	NCBI	db_xref=GeneID:101109980	XM_004012136.4
Artiodactyla	Bos grunniens	Domestic yak	Manual extraction		CM016704.1	yakHY00 ecotype maiwa chromosome 15	No
Artiodactyla	Capreolus pygargus	Eastern roe deer	Manual extraction		SNSB01004208.1	NDHX00028 Scaffold18844	No
Artiodactyla	Alces alces	Eurasian elk	Not available
Artiodactyla	Balaenoptera physalus	Fin whale	Manual extraction		SGJD01006644.1	FinWhale-01 scaffold8988	No
Artiodactyla	Bos frontalis	Gayal	Manual extraction		RBVW01000143.1	scaffold143	No
Artiodactyla	Oryx gazella	Gemsbok	Manual extraction		RAWW01008577.1	OR4864 scaffold443	Yes
Artiodactyla	Litocranius walleri	Gerenuk	Manual extraction		SJYG01000044.1	GRK-570 scaffold45_size6204171	Yes
Artiodactyla	Nanger granti	Grant's gazelle	Not available
Artiodactyla	Tragelaphus strepsiceros	Greater kudu	Manual extraction		SJYU01003465.1	GTK-544 tarseq_7876	No
Artiodactyla	Eschrichtius robustus	Grey whale	Manual extraction		NIPP01002970.1	ER-14-168 kmer60-min500.11749461	No
Artiodactyla	Phocoena phocoena	Harbour porpoise	Manual extraction		PKGA01001431.1	ScshVNz_11493	Yes
Artiodactyla	Tragelaphus scriptus	Harnessed bushbuck	Manual extraction		SJXY01014141.1	BUB-555 scaffold28086_len1858860_cov91	Yes	SJXY01097296.1	BUB-555 scaffold379948_len1099_cov34	Yes
Artiodactyla	Cephalophus harveyi	Harvey's duiker	Manual extraction		SJYT01062041.1	HVD-549 scaffold1556_size528065	No	SJYT01082801.1	HVD-549 scaffold19211_size13014	Yes
Artiodactyla	Hippopotamus amphibius	Hippopotamus	Manual extraction		PVJP02910425.1	BS01 ScHSfme_924895;HRSCAF=982695	Yes
Artiodactyla	Beatragus hunteri	Hirola	Manual extraction		PVKQ01005715.1	BS46 BeaHun_scaffold_11393	No	PVKQ01030239.1	BS46 BeaHun_scaffold_60370	No
Artiodactyla	Megaptera novaeangliae	Humpback whale	Manual extraction		RYZJ01000004.1	breed North Atlantic isolate ASU/GRON-1 ScjyzU5_166	No
Artiodactyla	Aepyceros melampus	Impala	Manual extraction		SJXQ01001669.1	IMP-100 tarseq_11217	No	SJXQ01005942.1	IMP-100 tarseq_6116	Yes
Artiodactyla	Axis porcinus	Indian hog deer	Manual extraction		QQTR01126204.1	Zoohd001 scaffold_7	Yes
Artiodactyla	Muntiacus muntjak	Indian muntjac	Manual extraction		CM018503.1	UTSW_UCB_Mm chromosome 3_X	Yes
Artiodactyla	Tursiops aduncus	Indo Pacific bottlenose dolphin	Manual extraction		NCQN01000190.1	CRI000098 scaffold_179	Yes
Artiodactyla	Sousa chinensis	Indo Pacific humpback dolphin	Manual extraction		RWJT01023162.1	SCSF scaffold23	No
Artiodactyla	Platanista minor	Indus river dolphin	Manual extraction		RJWK010074115.1	BS66 PlaMin_flattened_line_148144	No	RJWK010025603.1	BS66 PlaMin_flattened_line_51169	No	RJWK010069646.1	BS66 PlaMin_flattened_line_139213	Yes	RJWK010013581.1	BS66 PlaMin_flattened_line_27134	Yes
Artiodactyla	Tragulus javanicus	Java mouse deer	Manual extraction		PVHZ020003233.1	US108 ScTR3Pl_3213;HRSCAF=53759_0	No
Artiodactyla	Madoqua kirkii	Kirk's dik dik	Manual extraction		SJYC01140256.1	KDD-541 tarseq_40761_30	No	SJYC01140255.1	KDD-541 tarseq_40761_29	No	SJYC01140257.1	KDD-541 tarseq_40761_31	No	SJYC01140254.1	KDD-541 tarseq_40761_28	No
Artiodactyla	Oreotragus oreotragus	Klipspringer	Manual extraction		SJYX01018870.1	KSP-560 tarseq_4654	No
Artiodactyla	Pontoporia blainvillei	La Plata dolphin	Manual extraction		PGGH01236228.1	BP203 contig239374	Yes	PGGH01313287.1	BP203 contig317153	No	PGGH01277600.1	BP203 contig281142	No	PGGH01127184.1	BP203 contig129067	Yes	PGGH01243529.1	BP203 contig246747	Yes
Artiodactyla	Tragelaphus imberbis	Lesser kudu	Manual extraction		SJYM01001489.1	LEK-543 tarseq_19024	No	SJYM01176622.1	LEK-543 tarseq_217129	No	SJYM01000411.1	LEK-543 tarseq_62533	No
Artiodactyla	Tragulus kanchil	Lesser mouse deer	Manual extraction		SJXW01008284.1	LMD-DV tarseq_13619	No	SJXW01022662.1	LMD-DV tarseq_3898	Yes	SJXW01033147.1	LMD-DV tarseq_1542	No	SJXW01003430.1	LMD-DV tarseq_2385	Yes
Artiodactyla	Globicephala melas	Long finned pilot whale	NCBI	db_xref=GeneID:115866725	XM_030882535.1
Artiodactyla	Giraffa tippelskirchi	Masai giraffe	Manual extraction		CM018114.1	OR1865 chromosome 12	No
Artiodactyla	Philantomba maxwellii	Maxwell's duiker	Manual extraction		SJYS01022781.1	MXD-5126 tarseq_25710	No	SJYS01000616.1	MXD-5126 tarseq_42761	No
Artiodactyla	Balaenoptera acutorostrata	Minke whale	NCBI	db_xref=GeneID:103017905	XM_028161736.1
Artiodactyla	Oreamnos americanus	Mountain goat	Manual extraction		WJNR01001027.1	splAK2016 ScXtcTc_1029;HRSCAF=101679	Yes
Artiodactyla	Tragelaphus buxtoni	Mountain nyala	Manual extraction		SJYJ010336690.1	MTN-9119 scaffold336727	Yes	SJYJ010281839.1	MTN-9119 scaffold281872	Yes	SJYJ010142457.1	MTN-9119 scaffold142482	No
Artiodactyla	Odocoileus hemionus	Mule deer	Manual extraction		RCHL01011459.1	MD92 scaffold11459	No
Artiodactyla	Neophocaena asiaeorientalis	Narrow ridged finless porpoise	NCBI	db_xref=GeneID:112406530	XM_024755360.1
Artiodactyla	Monodon monoceros	Narwhal	NCBI	db_xref=GeneID:114887965]	XM_029209784.1
Artiodactyla	Hemitragus hylocrius	Nilgiri tahr	Manual extraction		PVJR01000129.1	BS50 HemHyl_scaffold_251	Yes	LVCL010228673.1	scaffold16380b1e567671_7	No	LVCL010228672.1	scaffold16380b1e567671_6	No	LVCL010228669.1	scaffold16380b1e567671_3	No	LVCL010228670.1	scaffold16380b1e567671_4,	No
Artiodactyla	Eubalaena japonica	North Pacific right whale	Manual extraction		RJWP010019717.1	BS61 EubJap_flattened_line_39396	No	RJWP010038746.1	BS61 EubJap_flattened_line_77442	Yes	RJWP010041066.1	BS61 EubJap_flattened_line_82077	No
Artiodactyla	Giraffa camelopardalis	Northern giraffe	Manual extraction		SJXV01006562.1	GFE-hd scaffold219	No
Artiodactyla	Okapia johnstoni	Okapi	Manual extraction		LVCL010228671.1	scaffold16380b1e567671_5	No
Artiodactyla	Orcinus orca	Orca	NCBI	db_xref=GeneID:101286498	XM_033410078.1
Artiodactyla	Ourebia ourebi	Oribi	Manual extraction		SJXZ013486344.1	ORB-4223 198880892	No	SJXZ013498348.1	ORB-4223 198904900	No	SJXZ013309650.1	ORB-4223 198527494	No	SJXZ013457057.1	ORB-4223 198822316	Yes	SJXZ013451263.1	ORB-4223 198810728	No	SJXZ011407685.1	ORB-4223 194723126	Yes	SJXZ010159258.1	ORB-4223 192225942	No	SJXZ013361285.1	ORB-4223 198630764	No	SJXZ013355086.1	ORB-4223 198618366	Yes	SJXZ013277165.1	ORB-4223 198462524	Yes	SJXZ013498216.1	ORB-4223 198904636	Yes	SJXZ013310900.1	ORB-4223 198529994	Yes	SJXZ012395983.1	ORB-4223 196700000	No
Artiodactyla	Lagenorhynchus obliquidens	Pacific white sided dolphin	NCBI	db_xref=GeneID:113625703	XM_027116538.1
Artiodactyla	Elaphurus davidianus	Pere David's deer	Manual extraction		JRFZ01092566.1	breed Woburn Abbey isolate Dafeng scaffold173	No
Artiodactyla	Sus scrofa	Pig	NCBI	db_xref=GeneID:100624979	XM_021065184.1
Artiodactyla	Antilocapra americana	Pronghorn	Manual extraction		PVKT020003816.1	BS35 ScwEJLR_3780;HRSCAF=54050_0	No
Artiodactyla	Procapra przewalskii	Przewalski's gazelle	Manual extraction		SJYF01000102.1	PLG-pushi scaffold199_len17761907_cov164	No	SJYF01110478.1	PLG-pushi scaffold438496_len666_cov67_single	No
Artiodactyla	Kogia breviceps	Pygmy sperm whale	Manual extraction		RJWL010018747.1	BS64 KogBre_flattened_line_37488	Yes	RJWL010016911.1	BS64 KogBre_flattened_line_33817	Yes	RJWL010045279.1	BS64 KogBre_flattened_line_90544	Yes
Artiodactyla	Cervus elaphus	Red deer	Manual extraction		CM008037.1	Hungarian chromosome 30	Yes
Artiodactyla	Muntiacus reevesi	Reeves muntjac	Manual extraction		CM018487.1	UCam_UCB_Mr chromosome 9	Yes
Artiodactyla	Rangifer tarandus	Reindeer	Manual extraction		JACGUM010000657.1	KJH-003 scaffold_805	No
Artiodactyla	Neotragus pygmaeus	Royal antelope	Manual extraction		SJYV01022705.1	RAL-4837 tarseq_15527	No	SJYV01011146.1	RAL-4837 tarseq_128247	No
Artiodactyla	Hippotragus niger	Sable antelope	Manual extraction		VHQK01014909.1	SB2152 Hip_nig_2_phX_scaffold15116	No
Artiodactyla	Saiga tatarica	Saiga antelope	Manual extraction		PVIK010051798.1	BS49 SaiTat_scaffold_103522,	No	PVIK010030891.1	BS49 SaiTat_scaffold_61725	No	PVIK010005607.1	BS49 SaiTat_scaffold_11194	No	PVIK010066788.1	BS49 SaiTat_scaffold_133493	No	PVIK010089141.1	BS49 SaiTat_scaffold_178185	No	PVIK010228827.1	BS49 SaiTat_scaffold_457458	No
Artiodactyla	Capra sibirica	Siberian ibex	Manual extraction		NIYN02044918.1	CNS scaffold1830_len4057780_cov231	No
Artiodactyla	Moschus moschiferus	Siberian musk deer	Manual extraction		PVHU020000021.1	BS20 Scw3uUT_14;HRSCAF=13056_3	Yes
Artiodactyla	Tragelaphus spekii	Sitatunga	Manual extraction		SJYL010005262.1	STG-9200 tarseq_15829	No	SJYL010023087.1	STG-9200 tarseq_50174	No
Artiodactyla	Mesoplodon bidens	Sowerby's beaked whale	Manual extraction		PVJJ010059773.1	US080 MesBid_scaffold_119499	Yes	PVJJ010012699.1	US080 MesBid_scaffold_25385	Yes	PVJJ010058890.1	US080 MesBid_scaffold_117736	No
Artiodactyla	Physeter catodon	Sperm whale	NCBI	db_xref=GeneID:102995983	XM_007105456.3
Artiodactyla	Antidorcas marsupialis	Springbok	Manual extraction		SJYB01002957.1	SGB-9149 tarseq_1816	No
Artiodactyla	Raphicerus campestris	Steenbok	Manual extraction		SJYW01056198.1	SNB-1993 tarseq_83268	No
Artiodactyla	Neotragus moschatus	Suni	Manual extraction		SJYA01001865.1	SUN-559 tarseq_69171	No
Artiodactyla	Eudorcas thomsonii	Thomson's gazzelle	Manual extraction		SJYE01011271.1	TMG-4057 scaffold16138	No
Artiodactyla	Phocoena sinus	Vaquita	NCBI	db_xref=GeneID:116743061	XM_032611192.1
Artiodactyla	Bubalus bubalis	Water buffalo	NCBI	db_xref=GeneID:102398645	XM_006070658.2
Artiodactyla	Kobus ellipsiprymnus	Waterbuck	Manual extraction		SJYR01000031.1	DFW-375 scaffold24_size3765838	No
Artiodactyla	Capreolus capreolus	Western roe deer	Manual extraction		CCMK010130172.1	kmer631, contig DEER_K63_SCAFFOLD130172	No	CCMK010382429.1	kmer631, contig DEER_K63_SCAFFOLD382429	Yes	CCMK010005708.1	kmer631, contig DEER_K63_SCAFFOLD5708	Yes
Artiodactyla	Przewalskium albirostris	White lipped deer	Manual extraction		SJXR01002707.1	WLD-bcl scaffold4698_len540464_cov127	No
Artiodactyla	Odocoileus virginianus	White tailed deer	NCBI	db_xref=GeneID:110125942	XM_020875300.1
Artiodactyla	Camelus ferus	Wild bactrian camel	NCBI	db_xref=GeneID:102515425	XM_032496330.1
Artiodactyla	Capra aegagrus	Wild goat	Manual extraction		JXYW01121869.1	BamuBGIKM chr12_5289	Yes	JXYW01121870.1	BamuBGIKM chr12_5291	Yes	JXYW01121871.1	BamuBGIKM chr12_5293	Yes	JXYW01121872.1	BamuBGIKM chr12_5295	Yes	JXYW01121873.1	BamuBGIKM chr12_5297	Yes
Artiodactyla	Bos mutus	Wild yak	NCBI	db_xref=GeneID:102276437	XM_005891014.1
Artiodactyla	Bos indicus	Zebu	NCBI	db_xref=GeneID:109566792	XM_019971421.1
Carnivora	Lycaon pictus	African wild dog	Manual extraction		CM007590.1	South Africa Ananku chromosome 25	Yes
Carnivora	Mellivora capensis	American badger	Manual extraction		ML103254.1	Tt_UBC01 unplaced genomic scaffold scaffold218248	Yes
Carnivora	Ursus americanus	American black bear	Manual extraction		LZNR01014050.1	MABB319796 Contig14057	Yes
Carnivora	Neovison vison	American mink	Manual extraction		FNWR01000131.1	contig: scaffold131	No
Carnivora	Arctocephalus gazella	Antarctic fur seal	Manual extraction		CAAAJK010000049.1	contig: ScWAj4l_49_HRSCAF=609	Yes
Carnivora	Vulpes lagopus	Arctic fox	Manual extraction		PISU010001702.1	US066 VulLag_flattened_line_3401	Yes
Carnivora	Paradoxurus hermaphroditus	Asian palm civet	Manual extraction		PITB01018842.1	BSD07 ParHer_flattened_line_37651	Yes	PITB01020725.1	BSD07 ParHer_flattened_line_41415	Yes	PITB01013397.1	BSD07 ParHer_flattened_line_26767	No
Carnivora	Ursus americanus	Asiatic black bear	Ensembl		ENSUTTG00000010651
Carnivora	Mungos mungo	Banded mongoose	Manual extraction		PISW01002075.1	US063 MunMun_flattened_line_4147	Yes
Carnivora	Felis nigripes	Black footed cat	Manual extraction		PISY01036036.1	BS47 FelNig_flattened_line_72021	Yes	PISY01018139.1	BS47 FelNig_flattened_line_36248	Yes	PISY01028182.1	BS47 FelNig_flattened_line_56322	Yes	PISY01041888.1	BS47 FelNig_flattened_line_83719	Yes
Carnivora	Ursus arctos	Brown bear	NCBI	db_xref=GeneID:113251242	XM_026493107.1
Carnivora	Zalophus californianus	California sea lion	NCBI	db_xref=GeneID:113920052	XM_027590203.1
Carnivora	Lynx canadensis	Canada Lynx	NCBI	db_xref=GeneID:115509462	XM_032593638.1
Carnivora	Acinonyx jubatus	Cheetah	NCBI	db_xref=GeneID:106973859	XM_027064649.1
Carnivora	Puma concolor	Cougar	NCBI	db_xref=GeneID:112860373	XM_025923686.1
Carnivora	Canis lupus dingo	Dingo	NCBI	db_xref=GeneID:112669432	XM_025462542.1
Carnivora	Canis lupus familiaris	Dog	NCBI	db_xref=GeneID:474180	XM_022409552.1
Carnivora	Felis catus	Domestic cat	NCBI	db_xref=GeneID:493878	XM_011283605.3
Carnivora	Helogale parvula	Dwarf mongoose	Manual extraction		PJEM01000377.1	US077 HelPar_flattened_line_749	Yes
Carnivora	Lutra lutra	Eurasian otter	Manual extraction		LR738405.1	chromosome: 3	No
Carnivora	Mustela putorius	European polecat	Manual extraction		NW_004569299.1	ID#1420 breed Sable unplaced genomic scaffold, MusPutFur1.0 scaffold00158	Yes
Carnivora	Mustela putorius furo	Ferret	NCBI	db_xref=GeneID:101687876	XM_013044904.1
Carnivora	Cryptoprocta ferox	Fossa	Manual extraction		PJEU01000222.1	BS36 CryFer_flattened_line_442	Yes
Carnivora	Pteronura brasiliensis	Giant otter	Manual extraction		PJEN01011328.1	BS51 PteBra_flattened_line_22612	Yes	PJEN01017890.1	BS51 PteBra_flattened_line_35708	No
Carnivora	Ailuropoda melanoleuca	Giant panda	NCBI	db_xref=GeneID:100472854	XM_002918223.4
Carnivora	Halichoerus grypus	Grey seal	Manual extraction		JAAXOB010004162.1	241Hg scf7180000022334	No
Carnivora	Canis lupus	Grey wolf	Manual extraction		VAWD01000018.1	RKW13451 Clup_scaff_18	Yes
Carnivora	Phoca vitulina	Harbour seal	NCBI	db_xref=GeneID:116631736	XM_032403229.1
Carnivora	Neomonachus schauinslandi	Hawaiian monk seal	NCBI	db_xref=GeneID:110570289	XM_021678277.1
Carnivora	Mellivora capensis	Honey badger	Manual extraction		PISX010000262.1	BS25 MelCap_flattened_line_522	Yes
Carnivora	Lynx pardinus	Iberian lynx	Manual extraction		CAAGRJ010006180.1	contig: lp23s10429	No
Carnivora	Panthera onca	Jaguar	Manual extraction		PISV01001816.1	BS21 PanOnc_flattened_line_3627	Yes
Carnivora	Panthera pardus	Leopard	NCBI	db_xref=GeneID:109266065	XM_019447814.1
Carnivora	Prionailurus bengalensis	Leopard cat	Manual extraction		BIMV01047491.1	No61 DNA, Prbe_47491	No
Carnivora	Panthera leo	Lion	Manual extraction		CM018461.1	Brooke chromosome A2	Yes
Carnivora	Suricata suricatta	Meerkat	NCBI	db_xref=GeneID:115289578	XM_029936880.1
Carnivora	Lontra canadensis	North American river otter	NCBI	db_xref=GeneID:116880712	XM_032880016.1
Carnivora	Mirounga angustirostris	Northern elephant seal	Manual extraction		PITE01028327.1	BS05 MirAng_flattened_line_56563	Yes	PITE01001410.1	BS05 MirAng_flattened_line_2806	No
Carnivora	Callorhinus ursinus	Northern fur seal	NCBI	db_xref=GeneID:112826782	XM_025875079.1
Carnivora	Odobenus rosmarus divergens	Pacific walrus	NCBI	db_xref=GeneID:101364023	XM_004406647.1
Carnivora	Ursus maritimus	Polar bear	NCBI	db_xref=GeneID:103664352	XM_008692212.1
Carnivora	Vulpes vulpes	Red fox	NCBI	db_xref=GeneID:112918664	XM_025996767.1
Carnivora	Ailurus fulgens	Red panda	Manual extraction		LNAC01001661.1	RP43 red-panda_001672	Yes	LNAC01002628.1	RP43 red-panda_002716	No
Carnivora	Martes zibellina	Sable	Manual extraction		RDFD01008480.1	GKM scaffold_34	No
Carnivora	Enhydra lutris	Sea otter	NCBI	db_xref=GeneID:111158584	XM_022520706.1
Carnivora	Mirounga leonina	Southern elephant seal	NCBI	db_xref=GeneID:118009525	XM_035003579.1
Carnivora	Crocuta crocuta	Spotted hyena	Manual extraction		VOAJ01001054.1	KB4526 scaffold190	No
Carnivora	Eumetopias jubatus	Steller sea lion	NCBI	db_xref=GeneID:114211112	XM_028105568.1
Carnivora	Mustela erminea	Stoat	NCBI	db_xref=GeneID:116574600	XM_032315410.1
Carnivora	Hyaena hyaena	Striped hyena	Manual extraction		PEQU01000163.1	Hyena2069 scaffold_163	Yes
Carnivora	Panthera tigris	Tiger	NCBI	db_xref=GeneID:102965865	XM_007097645.2
Carnivora	Leptonychotes weddellii	Weddell seal	NCBI	db_xref=GeneID:102738635	XM_006728968.2
Carnivora	Spilogale gracilis	Western spotted skunk	Manual extraction		PITA01003667.1	US072 SpiGra_flattened_line_7329	Yes
Carnivora	Gulo gulo	Wolverine	Manual extraction		CYRY02024029.1	contig: scaffold3209	No	CYRY02005323.1	contig: scaffold14789	Yes
Chiroptera	Mormoops blainvillei	Antillean ghost faced bat	Manual extraction		PVJD01017517.1	US096 MorMeg_scaffold_34997	No	PVJD01000076.1	US096 MorMeg_scaffold_150	Yes	PVJD01012358.1	US096 MorMeg_scaffold_24696	Yes
Chiroptera	Eptesicus fuscus	Big brown bat	NCBI	db_xref=GeneID:103301241	XM_008158157.2
Chiroptera	Pteropus alecto	Black flying fox	NCBI	db_xref=GeneID:102896802	XM_015592431.2
Chiroptera	Myotis brandtii	Brandt's bat	NCBI	db_xref=GeneID:102245665	XM_005880014.2
Chiroptera	Tadarida brasiliensis	Brazilian free tailed bat	Manual extraction		PVIG010023542.1	US034 TadBra_scaffold_47074	No	PVIG010229500.1	US034 TadBra_scaffold_458953	Yes	PVIG010040855.1	US034 TadBra_scaffold_81697	Yes	PVIG010058631.1	US034 TadBra_scaffold_117244	Yes
Chiroptera	Macrotus californicus	California big eared bat	Manual extraction		VMDR010059890.1	US035 MacCal__line_308074	Yes	VMDR010154117.1	US035 MacCal__line_308074	No	VMDR010138650.1	US035 MacCal__line_277147	Yes	VMDR010121110.1	US035 MacCal__line_242084	Yes	VMDR010026358.1	US035 MacCal__line_52679	Yes	VMDR010032895.1	US035 MacCal__line_65743	No	VMDR010038735.1	US035 MacCal__line_77419	Yes	VMDR010051004.1	US035 MacCal__line_101940	No	VMDR010123547.1	US035 MacCal__line_246957	No	VMDR010134199.1	US035 MacCal__line_268253	Yes
Chiroptera	Hipposideros galeritus	Cantor's roundleaf bat	Manual extraction		PVLB01011056.1	US101 HipGal_scaffold_21936	No	PVLB01029342.1	US101 HipGal_scaffold_58499	No	PVLB01046253.1	US101 HipGal_scaffold_92316	Yes
Chiroptera	Rhinolophus sinicus	Chinese rufous horseshoe bat	Manual extraction		NW_017739212.1	Zhonghua_01 unplaced genomic scaffold, ASM188883v1	No
Chiroptera	Pipistrellus pipistrellus	Common pipistrelle	Manual extraction		LR862358.1	chromosome: 3	Yes
Chiroptera	Desmodus rotundus	Common vampire bat	NCBI	db_xref=GeneID:112323192	XM_024580838.1
Chiroptera	Myotis davidii	David's myotis	NCBI	db_xref=GeneID:102773822	XM_006765063.2
Chiroptera	Rousettus aegyptiacus	Egyptian fruit bat	NCBI	db_xref=GeneID:107504798	XM_016134324.1
Chiroptera	Nycticeius humeralis	Evening bat	Manual extraction		VMDQ010004683.1	US023 NycHum__flattened_line_9359	No	VMDQ010025179.1	US023 NycHum__flattened_line_50338	Yes	VMDQ010033927.1	US023 NycHum__flattened_line_67833	Yes
Chiroptera	Hipposideros armiger	Great roundleaf bat	NCBI	db_xref=GeneID:109388018	XM_019652337.1
Chiroptera	Noctilio leporinus	Greater bulldog bat	Manual extraction		PVIW01002192.1	US093 NocLep_scaffold_4379	Yes
Chiroptera	Rhinolophus ferrumequinum	Greater horseshoe bat	NCBI	db_xref=GeneID:117021051	XM_033103779.1
Chiroptera	Myotis myotis	Greater mouse eared bat	Manual extraction		PVIZ010028051.1	US100 MyoMyo_scaffold_56054	No	PVIZ010094491.1	US100 MyoMyo_scaffold_188885	No	PVIZ010072440.1	US100 MyoMyo_scaffold_144806	No	PVIZ010029892.1	US100 MyoMyo_scaffold_59735	No
Chiroptera	Micronycteris hirsuta	Hairy big eared bat	Manual extraction		PVJI01012459.1	US037 MicHir_scaffold_24907	No	PVJI01005671.1	US037 MicHir_scaffold_11334	Yes	PVJI01033607.1	US037 MicHir_scaffold_67155	No
Chiroptera	Aeorestes cinereus	Hoary bat	Manual extraction		JAAGEH010000380.1	Cryan_1219 533	Yes
Chiroptera	Megaderma lyra	Indian false vampire bat	Manual extraction		PVJL010003457.1	US036 MegLyr_scaffold_6910	Yes
Chiroptera	Pteropus giganteus	Indian flying fox	Manual extraction		CACVBW010004047.1	contig: scaff2links_chain_263	Yes
Chiroptera	Artibeus jamaicensis	Jamaican fruit bat	Manual extraction		PVKR01009440.1	US092 ArtJam_scaffold_18863	No	PVKR01018982.1	US092 ArtJam_scaffold_37926	Yes	PVKR01032045.1	US092 ArtJam_scaffold_64032	No	PVKR01118251.1	US092 ArtJam_scaffold_236104	Yes
Chiroptera	Craseonycteris thonglongyai	Kitti's hog nosed bat	Manual extraction		PVKE010006372.1	US097 CraTho_scaffold_12728	No	PVKE010032081.1	US097 CraTho_scaffold_64103	Yes
Chiroptera	Pteropus vampyrus	Large flying fox	NCBI	db_xref=GeneID:105302449	XM_023520613.1
Chiroptera	Eonycteris spelaea	Lesser dawn bat	Manual extraction		PUFA01000142.1	SIG01 000141F	No
Chiroptera	Cynopterus brachyotis	Lesser short nosed fruit bat	Manual extraction		SSHV01008090.1	CB-01 scaffold53651_cov84	Yes
Chiroptera	Myotis lucifugus	Little brown bat	NCBI	db_xref=GeneID:102430585	XM_023751171.1
Chiroptera	Murina aurata	Little tube nosed bat	Manual extraction		PVJC01013812.1	US074 MurFea_scaffold_27616	No	PVJC01022446.1	US074 MurFea_scaffold_44883	Yes	PVJC01024340.1	US074 MurFea_scaffold_48669	No
Chiroptera	Macroglossus sobrinus	Long tounged fruit bat	Manual extraction		PVKZ01003901.1	US102 MacSob_scaffold_7681	No
Chiroptera	Miniopterus natalensis	Natal long fingered bat	NCBI	db_xref=GeneID:107529959	XM_016203551.1
Chiroptera	Phyllostomus discolor	Pale spear nosed bat	NCBI	db_xref=GeneID:114513136	XM_028532284.1
Chiroptera	Antrozous pallidus	Pallid bat	Manual extraction		VMDP01031553.1	US032 AntPal__flattened_line_63089	Yes	VMDP01078513.1	US032 AntPal__flattened_line_156996	Yes	VMDP01009062.1	US032 AntPal__flattened_line_18116	Yes	VMDP01136744.1	US032 AntPal__flattened_line_273448	Yes
Chiroptera	Pteronotus parnellii	Parnell's mustached bat	Manual extraction		KE889169.1	unplaced genomic scaffold PP_scaffold_106887	Yes	AWGZ01442090.1	PP_contig_558617	No	KE828602.1	unplaced genomic scaffold PP_scaffold_13217	No
Chiroptera	Lasiurus borealis	Red bat	Manual extraction		PVJN01029450.1	US024 LasBor_scaffold_58885	Yes	PVJN01030779.1	US024 LasBor_scaffold_61542	Yes	PVJN01014863.1	US024 LasBor_scaffold_29717	No
Chiroptera	Miniopterus schreibersii	Schreiber's long fingered	Manual extraction		PVJG01018962.1	US075 MinSch_scaffold_37878	Yes	PVJG01002026.1	US075 MinSch_scaffold_4045	No
Chiroptera	Carollia perspicillata	Seba's short tailed bat	Manual extraction		PVKM010007467.1	US073 CarPer_scaffold_14919	Yes	PVKM010007292.1	US073 CarPer_scaffold_14569	Yes	PVKM010105649.1	US073 CarPer_scaffold_211214	Yes
Chiroptera	Eidolon helvum	Straw coloured fruit bat	Manual extraction		KE809836.1	unplaced genomic scaffold EH_scaffold_103076	No	AWHC01247439.1	EH_contig_262164	Yes	KE803863.1	unplaced genomic scaffold EH_scaffold_91742	No
Chiroptera	Tonatia saurophila	Stripe headed round eared bat	Manual extraction		PVIA01002891.1	US038 TonSau_scaffold_5777	No
Chiroptera	Anoura caudifer	Tailed tailless bat	Manual extraction		PVKU01011555.1	US021 AnoCau_scaffold_23076	Yes	PVKU01009543.1	US021 AnoCau_scaffold_19055	No
Cingulata	Dasypus novemcinctus	Nine banded armadillo	NCBI	db_xref=GeneID:101446376	XM_012519803.2
Cingulata	Chaetophractus vellerosus	Screaming hairy armadillo	Manual extraction		PVKH010107968.1	US068 ChaVel_scaffold_215905	No	PVKH010338123.1	US068 ChaVel_scaffold_676189	No	PVKH010131234.1	US068 ChaVel_scaffold_262433	No	PVKH010164644.1	US068 ChaVel_scaffold_329252	Yes	PVKH010120678.1	US068 ChaVel_scaffold_241322	No	PVKH010171553.1	US068 ChaVel_scaffold_343070	No	PVKH010101873.1	US068 ChaVel_scaffold_203715	Yes	PVKH010366071.1	US068 ChaVel_scaffold_732085	Yes	PVKH010269405.1	US068 ChaVel_scaffold_538763	No	PVKH010269405.1	US068 ChaVel_scaffold_538763	No	PVKH010514929.1	US068 ChaVel_scaffold_1029801	No	PVKH011590067.1	US068 ChaVel_scaffold_3180072	Yes	PVKH010164424.1	US068 ChaVel_scaffold_328813	Yes	PVKH010220900.1	US068 ChaVel_scaffold_441760	Yes
Cingulata	Tolypeutes matacus	Southern three banded armadillo	Manual extraction		PVIB010043633.1	US073 TolMat_scaffold_87236	No	PVIB010035570.1	US073 TolMat_scaffold_71114	Yes	PVIB010045002.1	US073 TolMat_scaffold_89973	Yes	PVIB010193089.1	US073 TolMat_scaffold_386118	Yes	PVIB011951864.1	US073 TolMat_scaffold_3903902	Yes
Dasyuromorphia	Thylacinus cynocephalus	Thylacine	Manual extraction		VAHE01000758.1	PY-MV-C5757 Tcyn_scaff_758	Yes
Dasyuromorphia	Sarcophilus harrisii	Tasmanian devil	NCBI	db_xref=GeneID:100915673	XM_031960726.1
Dermoptera	Galeopterus variegatus	Sunda flying lemur	NCBI	db_xref=GeneID:103595849	XM_008579365.1
Didelphimorphia	Trichosurus vulpecula	Common brush tail possum	Manual extraction		CM021906.1	mTriVul1 chromosome 2	No
Diprotodontia	Vombatus ursinus	Common wombat	NCBI	db_xref=GeneID:114022818	XM_027835256.1
Diprotodontia	Monodelphis domestica	Grey short tailed opossum	NCBI	db_xref=GeneID:100049015	XM_007495296.1
Diprotodontia	Phascolarctos cinereus	Koala	NCBI	db_xref=GeneID:110215556	XM_020997137.1
Diprotodontia	Gymnobelideus leadbeateri	Leadbeaters possum	Manual extraction		WOXC01007382.1	B50252 contig_5109	No
Eulipotyphla	Sorex araneus	Common shrew	NCBI	db_xref=GeneID:101541067	XM_004604640.1
Eulipotyphla	Scalopus aquaticus	Eastern mole	Manual extraction		PVIJ01008316.1	US009 ScaAqu_scaffold_16610	Yes	PVIJ01002300.1	US009 ScaAqu_scaffold_4590	Yes
Eulipotyphla	Erinaceus europaeus	European hedgehog	NCBI	db_xref=GeneID:103111064	XM_007520289.2
Eulipotyphla	Condylura cristata	Star nosed mole	NCBI	db_xref=GeneID:101626788	XM_012723243.1
Hyracoidea	Procavia capensis	Rock hyrax	Manual extraction		PVIO02826212.1	US060 ScHvXvP_827492;HRSCAF=1046664	No
Hyracoidea	Heterohyrax brucei	Yellow spotted hyrax	Manual extraction		PVJQ01001872.1	US064 HetBruBak_scaffold_3742	No
Lagomorpha	Ochotona princeps	American pika	NCBI	db_xref=GeneID:101531225	XM_004577689.1
Lagomorpha	Oryctolagus cuniculus	European rabbit	NCBI	db_xref=GeneID:100355331	XM_002720579.3
Lagomorpha	Lepus timidus	Mountain hare	Manual extraction		VUAX01000029.1	LTM.BIO.3104 Scaffold_34	No
Lagomorpha	Lepus americanus	Snowshoe hare	Manual extraction		PVJM010032065.1	BS55 LepAme_scaffold_64097	Yes	PVJM010149252.1	BS55 LepAme_scaffold_298377	Yes	PVJM010044803.1	BS55 LepAme_scaffold_89563	Yes	PVJM010117020.1		Yes	PVJM010091103.1	BS55 LepAme_scaffold_182134	No	PVJM010218315.1	BS55 LepAme_scaffold_436440	No	PVJM010074077.1	BS55 LepAme_scaffold_148094	Yes	PVJM010365393.1	BS55 LepAme_scaffold_730548	No	PVJM010144721.1	BS55 LepAme_scaffold_289319	No
Macroscelidea	Elephantulus edwardii	Cape elephant shrew	NCBI	db_xref=GeneID:102870438	XM_006879635.1
Monotremata	Ornithorhynchus anatinus	Platypus	Not available
Perissodactyla	Tapirus indicus	Asiatic tapir	Manual extraction		PVIE01000313.1	BS100 TapInd_scaffold_612	Yes
Perissodactyla	Diceros bicornis	Black rhinoceros	Manual extraction		CM036954.1	mBicDic1 chromosome 9	No
Perissodactyla	Tapirus terrestris	Brazilian tapir	Manual extraction		PVID01001347.1	BS40 TapTer_scaffold_2690	Yes
Perissodactyla	Equus asinus	Donkey	NCBI	db_xref=GeneID:106835608	XM_014848099.1
Perissodactyla	Equus caballus	Horse	NCBI	db_xref=GeneID:100064578	XM_023621924.1
Perissodactyla	Equus przewalskii	Przewalski's horse	NCBI	db_xref=GeneID:103543936	XM_008510789.1
Perissodactyla	Ceratotherium simum	Southern white rhinoceros	NCBI	db_xref=GeneID:101408230	XM_004435358.2
Perissodactyla	Dicerorhinus sumatrensis	Sumatran rhinoceros	Manual extraction		JABWHU010000001.1	Kertam Sc9M7eS_1_HRSCAF_2	No
Pholidota	Manis pentadactyla	Chinese pangolin	Manual extraction		VBRX01002036.1	MP20 scaffold_171_MP20	Yes
Pholidota	Manis javanica	Sunda pangolin	NCBI	db_xref=GeneID:108406123	XM_017674657.1
Pholidota	Phataginus tricuspis	Tree pangolin	Manual extraction		SOZM010007962.1	BS60 ManTri_flattened_line_15917	No
Pilosa	Myrmecophaga tridactyla	Giant anteater	Manual extraction		PVIY010005516.1	BS39 MyrTri_scaffold_11018	Yes	PVIY010063293.1	BS39 MyrTri_scaffold_126529	No
Pilosa	Choloepus hoffmanni	Hoffmann's two toed sloth	Manual extraction		KN194981.1	OR478-KB4484 unplaced genomic scaffold Scaffold262236	Yes
Pilosa	Choloepus didactylus	Southern two toed sloth	Manual extraction		CM026701.1	mChoDid1 chromosome 12	Yes
Pilosa	Tamandua tetradactyla	Southern tamandua	Manual extraction		PVIF010042006.1	US055 TamTet_scaffold_83984	Yes	PVIF010046408.1	US055 TamTet_scaffold_92786	Yes	PVIF010024723.1	US055 TamTet_scaffold_49425	Yes
Primate	Colobus angolensis	Angola colobus	NCBI	db_xref=GeneID:105515183	XM_011946939.1
Primate	Daubentonia madagascariensis	Aye aye	Manual extraction		PVJZ01000548.1	BS11 DauMad_scaffold_1091	No	PVJZ01000924.1	BS11 DauMad_scaffold_1842	Yes
Primate	Ateles geoffroyi	Black handed spider monkey	Manual extraction		PVHS01025068.1	BS17 AteGeo_scaffold_50106	Yes	PVHS01007179.1	BS17 AteGeo_scaffold_14345	Yes	PVHS01018261.1	BS17 AteGeo_scaffold_36499	Yes	PVHS01044130.1	BS17 AteGeo_scaffold_88207	No	PVIF010030919.1	US055 TamTet_scaffold_224368	Yes
Primate	Eulemur macaco	Black lemur	Manual extraction		LGHX01006533.1	Harmonia scaffold6595	No	LGHX01004430.1	Harmonia scaffold4453	No
Primate	Rhinopithecus bieti	Black snub nosed monkey	NCBI	db_xref=GeneID:108524798	XM_017865868.1
Primate	Eulemur flavifrons	Blue eyed black lemur	Manual extraction		LGHW01006641.1	Harlow scaffold6595	No	LGHW01004489.1	Harlow scaffold4453	No
Primate	Saimiri boliviensis boliviensis	Bolivian squirrel monkey	Manual extraction		MU179208.1	100643 breed Bolivian squirrel monkey unplaced genomic scaffold Super-Scaffold_100010	Yes
Primate	Plecturocebus donacophilus	Bolivian titi	Manual extraction		PVKP010041209.1	BS44 CalDon_scaffold_82374	Yes	PVKP010002989.1	BS44 CalDon_scaffold_5973	No	PVKP010005323.1	BS44 CalDon_scaffold_10637	No	PVKP010031079.1	BS44 CalDon_scaffold_62124	Yes	PVKP010083411.1	BS44 CalDon_scaffold_166731	Yes
Primate	Pan paniscus	Bonobo	NCBI	db_xref=GeneID:100976403	XM_003826866.3
Primate	Eulemur fulvus	Brown lemur	Manual extraction		PVJU010020053.1	BS10 EulFul_scaffold_40100	Yes	PVJU010006730.1	BS10 EulFul_scaffold_13455	No	PVJU010059829.1	BS10 EulFul_scaffold_119642	No	PVJU010078146.1	BS10 EulFul_scaffold_156272	No
Primate	Otolemur garnettii	Bushbaby	NCBI	db_xref=GeneID:100952650	XM_012809998.2
Primate	Pan troglodytes	Common chimpanzee	NCBI	db_xref=GeneID:452526	XM_016925134.2
Primate	Callithrix jacchus	Common marmoset	NCBI	db_xref=GeneID:100397509	XM_035303369.1
Primate	Mirza coquereli	Coquerel's mouse lemur	Manual extraction		PVHQ01012017.1	BS13 MizCoq_scaffold_24011	No	PVHQ01055536.1	BS13 MizCoq_scaffold_110917	Yes	PVHQ01012530.1	BS13 MizCoq_scaffold_25034	No
Primate	Propithecus coquereli	Coquerel's sifaka	NCBI	db_xref=GeneID:105808475	XM_012642125.1
Primate	Macaca fascicularis	Crab eating macaque	NCBI	db_xref=GeneID:102140332	XM_005585600.2
Primate	Cercopithecus neglectus	De Brazza's monkey	Manual extraction		PVKI010013031.1	BS29 CertNeg_scaffold_26061	Yes	PVKI010002540.1	BS29 CertNeg_scaffold_5095	Yes
Primate	Mandrillus leucophaeus	Drill	NCBI	db_xref=GeneID:105552218	XM_011997808.1
Primate	Saguinus imperator	Emperor tamarin	Manual extraction		PVHO010029245.1	BS22 SagImp_scaffold_58462	Yes	PVHO010037152.1	BS22 SagImp_scaffold_74265	Yes	PVHO010001830.1	BS22 SagImp_scaffold_3655	Yes
Primate	Cheirogaleus medius	Fat tailed dwarf lemur	Manual extraction		VBSM01003176.1	cmid_1.0_TD ScMzzfj_3178;HRSCAF=117807	Yes
Primate	Trachypithecus francoisi	Francois' langur	NCBI	db_xref=GeneID:117097609	XM_033235629.1
Primate	Theropithecus gelada	Gelada	NCBI	db_xref=GeneID:112610610	XM_025363964.1
Primate	Rhinopithecus roxellana	Golden snub nosed monkey	NCBI	db_xref=GeneID:104665294	XM_010367067.2
Primate	Microcebus ravelobensis	Golden brown mouse lemur	Manual extraction		VSMG01137535.1	RMR55 scaffold35283	Yes	VSMG01222801.1	RMR55 scaffold118121	Yes	VSMG01025048.1	RMR55 scaffold23803	No	VSMG01043198.1	RMR55 scaffold118832	No	VSMG01111244.1	RMR55 scaffold132733	No	VSMG01115566.1	RMR55 scaffold130095	No
Primate	Prolemur simus	Greater bamboo lemur	Manual extraction		MPIZ01000642.1	KIAN8.4 scaffold642	No
Primate	Chlorocebus sabaeus	Green monkey	NCBI		XM_007960072.1
Primate	Microcebus murinus	Grey mouse lemur	NCBI		XM_012752160.2
Primate	Semnopithecus entellus	Hanuman langur	Manual extraction		PVII010000529.1	BS30 SemEnt_scaffold_1054	Yes	PVII010049594.1	BS30 SemEnt_scaffold_99152	Yes	PVII010035768.1	BS30 SemEnt_scaffold_71504	No
Primate	Homo sapiens	Human	NCBI	db_xref=CCDS:CCDS9344.1	NM_000059.4
Primate	Cebus albifrons	Humboldt's white fronted capuchin	Manual extraction		PVKJ010067419.1	BS31 CebAlb_scaffold_134789	No	PVKJ010054399.1	BS31 CebAlb_scaffold_108761	Yes	PVKJ010035223.1	BS31 CebAlb_scaffold_70420	No	PVKJ010054199.1	BS31 CebAlb_scaffold_108363	No	PVKJ010113931.1	BS31 CebAlb_scaffold_227780	Yes	PVKJ010083924.1	BS31 CebAlb_scaffold_167792	No	PVKJ010054542.1	BS31 CebAlb_scaffold_109047	No	PVKJ010110278.1	BS31 CebAlb_scaffold_220477	No	PVKJ010059303.1	BS31 CebAlb_scaffold_118566	Yes	PVKJ010004331.1	BS31 CebAlb_scaffold_8652	No
Primate	Indri indri	Indri	Manual extraction		RJWJ010037335.1	BS62 IndInd_flattened_line_74646	Yes	RJWJ010004514.1	BS62 IndInd_flattened_line_9018	Yes	RJWJ010021195.1	BS62 IndInd_flattened_line_42371	No	RJWJ010028511.1	BS62 IndInd_flattened_line_57001	No	RJWJ010213735.1	BS62 IndInd_flattened_line_427398	Yes
Primate	Macaca fuscata	Japanese macaque	Manual extraction		BFBW01044104.1	DNA, contig44104	No	BFBW01044103.1	DNA, contig44103	No	BFBW01044106.1	DNA, contig44106	No	BFBW01044105.1	DNA, contig44105	No
Primate	Mandrillus sphinx	Mandrill	Manual extraction		SRPC01008166.1	Masph-2018 scaffold25	Yes
Primate	Alouatta palliata	Mantled howler monkey	Manual extraction		PVKV010000879.1	BS02 AloPal_scaffold_1751	Yes
Primate	Microcebus mittermeieri	Mittermeier's mouse lemur	Manual extraction		VSMH01000406.1	MBB011 scaffold159	No
Primate	Aotus nancymaae	Nancy Ma's night monkey	NCBI	db_xref=GeneID:105726195	XM_012465527.2
Primate	Mirza zaza	Northern giant mouse lemur	Manual extraction		VSMD01048975.1	DLC2301 scaffold11728	No	VSMD01050083.1	DLC2301 scaffold26108	Yes
Primate	Microcebus tavaratra	Northern rufous mouse lemur	Manual extraction		VSME01116090.1	RMR71 scaffold13394	Yes	VSME01126299.1	RMR71 scaffold28218	No
Primate	Nomascus leucogenys	Northern white cheeked gibbon	NCBI	db_xref=GeneID:100601625	XM_003270250.4
Primate	Papio anubis	Olive baboon	NCBI	db_xref=GeneID:101020669	XM_003913740.5
Primate	Erythrocebus patas	Patas monkey	Manual extraction		PVJV010009562.1	BS28 EryPat_scaffold_19114	No	PVJV010010927.1	BS28 EryPat_scaffold_21843	No
Primate	Macaca nemestrina	Southern pig tailed macaque	NCBI	db_xref=GeneID:105485994	XM_011748633.2
Primate	Carlito syrichta	Pilippine tarsier	NCBI	db_xref=GeneID:103267329	XM_008064927.2
Primate	Nasalis larvatus	Proboscis monkey	Manual extraction		CM003006.1	Charlie chromosome align_Mm17	No
Primate	Pygathrix nemaeus	Red shanked douc langur	Manual extraction		PVHW010004289.1	BS24 PygNem_scaffold_8565	No	PVHW010010609.1	BS24 PygNem_scaffold_21197	No
Primate	Microcebus griseorufus	Reddish gray mouse Lemur	Manual extraction		VSMI01039254.1	RMR66 scaffold18633	Yes	VSMI01149522.1	RMR66 scaffold28175	Yes	VSMI01031478.1	RMR66 scaffold30002	No	VSMI01463286.1	RMR66 scaffold69593	Yes
Primate	Macaca mulatta	Rhesus macaque	NCBI	db_xref=GeneID:721981	XM_028837649.1
Primate	Lemur catta	Ring tailed lemur	Manual extraction		CM036484.1	mLemCat1 chromosome 13	Yes
Primate	Hylobates moloch	Silvery gibbon	NCBI	db_xref=GeneID:116467095	XM_032150518.2
Primate	Nycticebus coucang	Slow loris	Manual extraction		PVIV010012517.1	BS32 NycCou_scaffold_25009	Yes	PVIV010224971.1	BS32 NycCou_scaffold_449775	Yes	PVIV010209204.1	BS32 NycCou_scaffold_418247	No	PVIV010069665.1	BS32 NycCou_scaffold_139259	No	PVIV010097382.1	BS32 NycCou_scaffold_194673	Yes	PVIV010054892.1	BS32 NycCou_scaffold_109725	Yes
Primate	Cercocebus atys	Sooty mangabey	NCBI	db_xref=GeneID:105587897	XM_012064631.1
Primate	Pongo abelii	Sumatran orangutan	NCBI	db_xref=GeneID:100435800	XM_024231067.1
Primate	Sapajus apella	Tufted capuchin	Manual extraction		ML771931.1	SASKATOON/1434 unplaced genomic scaffold scaffold32	No
Primate	Piliocolobus tephrosceles	Ugandan red colobus	NCBI	db_xref=GeneID:111540474	XM_023208781.1
Primate	Gorilla gorilla	Western gorilla	NCBI	db_xref=GeneID:101126719	XM_019039974.2
Primate	Cebus capucinus	White faced capuchin	NCBI	db_xref=GeneID:108310783	XM_017537926.1
Primate	Pithecia pithecia	White faced saki	Manual extraction		PVIP01032196.1	BS33 PitPit_scaffold_64354	Yes	PVIP01043036.1	BS33 PitPit_scaffold_86007	No	PVIP01006720.1	BS33 PitPit_scaffold_13432	Yes	PVIP01005584.1	BS33 PitPit_scaffold_11161	Yes
Proboscidea	Loxodonta africana	African savanna elephant	NCBI	db_xref=GeneID:100669658	XM_023547262.1
Rodentia	Arvicanthis niloticus	African grass rat	NCBI	db_xref=GeneID:117697744	XM_034488927.1
Rodentia	Grammomys surdaster	African woodland thicket rat	NCBI	db_xref=GeneID:114631408	XM_028779741.1
Rodentia	Mus spretus	Algerian mouse	Manual extraction		CM004098.1	SPRET/EiJ chromosome 5	No
Rodentia	Marmota marmota	Alpine marmot	NCBI	db_xref=GeneID:107140779	XM_015483961.1
Rodentia	Urocitellus parryii	Arctic ground squirrel	NCBI	db_xref=GeneID:113200937	XM_026414541.1
Rodentia	Peromyscus aztecus	Aztec mouse	Manual extraction		CABHPQ010002471.1	contig: 2728	No
Rodentia	Myodes glareolus	Bank vole	Manual extraction		MULK01012807.1	2016_BV1 scaffold_1074	No
Rodentia	Rattus rattus	Black rat	NCBI	db_xref=GeneID:116885559	XM_032886852.1
Rodentia	Cavia aperea	Brazilian guinea pig	Manual extraction		AVPZ01000667.1	scaffold6	No
Rodentia	Rattus norvegicus	Brown rat	NCBI	db_xref=GeneID:360254,RGD:2219	NM_031542.2
Rodentia	Peromyscus eremicus	Cactus mouse	Manual extraction		CACRXM010000023.1	contig: chr23	No
Rodentia	Acomys cahirinus	Cairo spiny mouse	Manual extraction		PVKX01024869.1	US019 AcoCah_scaffold_49699	No	PVKX01007440.1	US019 AcoCah_scaffold_14870	No
Rodentia	Peromyscus californicus	California mouse	Manual extraction		VALE02034095.1	strain IS Scaffold_42204;HRSCAF=42271	No
Rodentia	Hydrochoerus hydrochaeris	Capybara	Manual extraction		PVLA01003192.1	US065 HydHyd_scaffold_6374	Yes
Rodentia	Cricetulus griseus	Chinese hamster	NCBI	db_xref=GeneID:100689197	XM_016976783.3
Rodentia	Octodon degus	Common degu	NCBI	db_xref=GeneID:101587289	XM_004631134.2
Rodentia	Microtus arvalis	Common vole	Manual extraction		VIIT010010210.1	LVR205A flattened_line_20414	No
Rodentia	Hystrix cristata	Crested porcupine	Manual extraction		PVJO010006554.1	US031 HysCri_scaffold_13103	No
Rodentia	Fukomys damarensis	Damara mole rat	NCBI	db_xref=GeneID:104862154	XM_010623898.2
Rodentia	Petromus typicus	Dassie rat	Manual extraction		PVIR01058459.1	US052 PetTyp_scaffold_116848	Yes	PVIR01052266.1	US052 PetTyp_scaffold_104469	No	PVIR01121199.1	US052 PetTyp_scaffold_242270	No	PVIR01048710.1	US052 PetTyp_scaffold_97362	No	PVIR01062476.1	US052 PetTyp_scaffold_124878	Yes	PVIR01043858.1	US052 PetTyp_scaffold_87665	No	PVIR01099507.1	US052 PetTyp_scaffold_198910	No	PVIR01124302.1	US052 PetTyp_scaffold_248475	No	PVIR01021713.1	US052 PetTyp_scaffold_43392	Yes
Rodentia	Spermophilus dauricus	Daurian ground squirrel	Manual extraction		KZ294140.1	unplaced genomic scaffold scaffold1340	No
Rodentia	Neotoma lepida	Desert woodrat	Manual extraction		LZPO01076038.1	417 scaffold_2533	Yes
Rodentia	Cavia porcellus	Domestic guinea pig	NCBI	db_xref=GeneID:100713136	XM_013140935.2
Rodentia	Sciurus carolinensis	Eastern gray squirrel	Manual extraction		LR738594.1	chromosome: 5	No
Rodentia	Apodemus sylvaticus	European woodmouse	Manual extraction		LIPJ01008483.1	WM_1_Wirral scaffold8490	Yes
Rodentia	Glis glis	Fat dormouse	Manual extraction		PVJS01002368.1	US078 GliGli_scaffold_4725	Yes
Rodentia	Psammomys obesus	Fat sand rat	Not available
Rodentia	Cricetomys gambianus	Gambian giant pouched rat	Manual extraction		US082 CriGam_scaffold_1673	PVKD010000838.1	Yes
Rodentia	Allactaga bullata	Gobi jerboa	Manual extraction		PVKW010008623.1	US110 AllBul_scaffold_17234	No	PVKW010012706.1	US110 AllBul_scaffold_25396	No
Rodentia	Mesocricetus auratus	Golden hamster	NCBI	db_xref=GeneID:101844060	XM_021234740.1
Rodentia	Rhombomys opimus	Great gerbil	Not available
Rodentia	Thryonomys swinderianus	Greater cane rat	Manual extraction		PVIC010005512.1	US090 ThrSwi_scaffold_11005	No	PVIC010002410.1	US090 ThrSwi_scaffold_4810	No
Rodentia	Marmota monax	Groundhog	Manual extraction		CABDUW010000070.1	contig: monax5_s00070	Yes
Rodentia	Cynomys gunnisoni	Gunnison's prairie dog	Manual extraction		WBRW01012092.1	LCS2019 Contig13339_pilon	Yes
Rodentia	Muscardinus avellanarius	Hazel dormouse	Manual extraction		PVJB01000024.1	US077 MusAve_scaffold_46	Yes
Rodentia	Marmota himalayana	Himalayan marmot	Manual extraction		RAQP01000207.1	scaffold207	No
Rodentia	Sigmodon hispidus	Hipsid cotton rat	Manual extraction		PVIH01000989.1	US029 SigHis_scaffold_1976	No
Rodentia	Rhizomys pruinosus	Hoary bamboo rat	Manual extraction		VZQC01000392.1	BR201808 Contig03161	Yes	VZQC01014625.1	BR201808 Contig01190	Yes
Rodentia	Mus musculus	House mouse	NCBI	db_xref=GeneID:12190	XM_006504906.4
Rodentia	Apodemus speciosus	Large Japanese field mouse	Manual extraction		BDUI01053581.1	DNA, scaffold: scaffold_53581, isolate: IB14-021	Yes	BDUI01038052.1	DNA, scaffold: scaffold_38052, isolate: IB14-021	No	BDUI01020593.1	DNA, scaffold: scaffold_20593, isolate: IB14-021	Yes	BDUI01247587.1	DNA, scaffold: scaffold_247587	No	BDUI01151185.1	DNA, scaffold: scaffold_151185, isolate: IB14-021	Yes	BDUI01035205.1	DNA, scaffold: scaffold_35205, isolate: IB14-021	Yes	BDUI01316775.1	DNA, scaffold: scaffold_316775, isolate: IB14-021	No	BDUI01073365.1	DNA, scaffold: scaffold_73365, isolate: IB14-021	No
Rodentia	Jaculus jaculus	Lesser Egyptian jerboa	NCBI	db_xref=GeneID:101613724	XM_012949077.1
Rodentia	Perognathus longimembris	Little pocket mouse	Manual extraction		RJWR010021129.1	BS65 PerPac_flattened_line_42231	Yes	RJWR010045333.1	BS65 PerPac_flattened_line_90617	No	RJWR010088963.1	BS65 PerPac_flattened_line_177840	No	RJWR010053180.1	BS65 PerPac_flattened_line_106297	Yes	RJWR010035196.1	BS65 PerPac_flattened_line_70353	No	RJWR010053817.1	BS65 PerPac_flattened_line_107571	No
Rodentia	Chinchilla lanigera	Long tailed chinchilla	NCBI	db_xref=GeneID:102011896	XM_005387715.2
Rodentia	Zapus hudsonius	Meadow jumping mouse	Manual extraction		PVHP010013967.1	BS14 ZapHud_scaffold_27921	No	PVHP010024666.1	BS14 ZapHud_scaffold_49312	No	PVHP010173642.1	BS14 ZapHud_scaffold_347193	No	PVHP010039682.1	BS14 ZapHud_scaffold_79339	No
Rodentia	Peromyscus nudipes	Mexican deer mouse	Manual extraction		CABHPH010159191.1	contig: 324473	Yes
Rodentia	Meriones unguiculatus	Mongolian gerbil	Not available
Rodentia	Cavia tschudii	Montane guinea pig	Manual extraction		PVKK010016045.1	US050 CavTsc_scaffold_32075	No	PVKK010010284.1	US050 CavTsc_scaffold_20562	Yes
Rodentia	Aplodontia rufa	Mountain beaver	Manual extraction		PVKS010011923.1	BS102 AprRuf_scaffold_23833	Yes	PVKS010007640.1	BS102 AprRuf_scaffold_15269	No
Rodentia	Octomys mimax	Mountain viscacha rat	Manual extraction		NDGM010904177.1	AO248 12550004	Yes	NDGM011165548.1	AO248 13266707	No	NDGM010956997.1	AO248 12943696	Yes	NDGM010882494.1	AO248 12243206	Yes	NDGM011169668.1	AO248 13271640	Yes	NDGM011247125.1	AO248 13355265	Yes	NDGM010043874.1	AO248 611114	Yes
Rodentia	Ondatra zibethicus	Muskrat	Manual extraction		PVIU01006456.1	US110 OndZib_scaffold_12893	Yes
Rodentia	Heterocephalus glaber	Naked mole rat	NCBI	db_xref=GeneID:101698015	XM_021266508.1
Rodentia	Castor canadensis	North American beaver	Manual extraction
Rodentia	Peromyscus maniculatus	North American deer mouse	NCBI	db_xref=GeneID:102927445	XM_016005779.1
Rodentia	Erethizon dorsatum	North American porcupine	Manual extraction		ML655420.1	unplaced genomic scaffold scaffold72	Yes
Rodentia	Ctenodactylus gundi	Northern gundi	Manual extraction		PVKB01001131.1	US049 CteGun_scaffold_2258	Yes
Rodentia	Ellobius talpinus	Northern mole vole	Manual extraction		LOJH01013228.1	ElloTalpinus_01	Yes	LOJH01005756.1	ElloTalpinus_01	No	LOJH01078808.1	ElloTalpinus_01	Yes
Rodentia	Myocastor coypus	Nutria	Manual extraction		PVJA010003300.1	US051 MyoCoy_scaffold_6582	No	PVJA010040578.1	US051 MyoCoy_scaffold_81065	Yes
Rodentia	Peromyscus polionotus	Oldfield mouse	Manual extraction		CM010925.1	PO chromosome 23	Yes
Rodentia	Dipodomys ordii	Ord's kangaroo rat	NCBI	db_xref=GeneID:105993896	XM_013027268.1
Rodentia	Dinomys branickii	Pacarana	Manual extraction		PVLD010001074.1	US070 DinBra_scaffold_2143	Yes
Rodentia	Dolichotis patagonum	Patagonian cavy	Manual extraction		PVJX010021969.1	US062 DolPat_scaffold_43909	Yes	PVJX010007891.1	US062 DolPat_scaffold_15766	Yes	PVJX010073264.1	US062 DolPat_scaffold_146430	Yes	PVJX010018588.1	US062 DolPat_scaffold_37151	Yes
Rodentia	Tympanoctomys barrerae	Plains viscacha rat	Manual extraction		NDGN011314954.1	AO245 42447233	Yes	NDGN011527490.1	AO245 42702280	No
Rodentia	Peromyscus melanophrys	Plateau mouse	Manual extraction		CABHPR010131829.1	contig: 252332	Yes	CABHPR010073492.1	contig: 193629	No	NDGN011526994.1	AO245 42701784	Yes	NDGN011413612.1	AO245 42571535	Yes	NDGN010461231.1	AO245 17713504	Yes	NDGN011330444.1	AO245 42466691	No	NDGN011328368.1	AO245 42464106	Yes	NDGN010849742.1	AO245 32670772	Yes	NDGN011287771.1	AO245 42375114	Yes	NDGN011329956.1	AO245 42466095	No	NDGN011451699.1	AO245 42618798	No
Rodentia	Microtus ochrogaster	Prairie vole	NCBI	db_xref=GeneID:101998959	XM_013355183.2
Rodentia	Dasyprocta punctata	Punctate agouti	Manual extraction		RJWM01009348.1	BS37 DasPun_flattened_line_18690	Yes
Rodentia	Sciurus vulgaris	Red squirrel	Manual extraction		LR738614.1	chromosome: 4	Yes
Rodentia	Microtus oeconomus	Root vole	Manual extraction		VIIU01002624.1	LVR207A flattened_line_5245	Yes
Rodentia	Mus caroli	Ryukyu mouse	NCBI	db_xref=GeneID:110294557	XM_021162873.1
Rodentia	Microtus agrestis	Short tailed field vole	Manual extraction		CADCXR010040562.1	contig: contig_40562	No	CADCXR010040561.1	contig: contig_40561	No
Rodentia	Mus pahari	Shrew mouse	NCBI	db_xref=GeneID:110312957	XM_021186935.2
Rodentia	Ctenomys sociabilis	Social tuco tuco	Manual extraction		PVKA01015450.1	BS34 CteSoc_scaffold_30859	Yes	PVKA01004304.1	BS34 CteSoc_scaffold_8589	Yes	PVKA01054497.1	BS34 CteSoc_scaffold_108876	Yes	PVKA01024201.1	BS34 CteSoc_scaffold_48347	No
Rodentia	Xerus inauris	South African ground squirrel	Manual extraction		PVHX01020694.1	US057 XerIna_scaffold_41348	No	PVHX01001130.1	US057 XerIna_scaffold_2256	No	PVHX01003019.1	US057 XerIna_scaffold_6034	Yes
Rodentia	Pedetes capensis	South African springhare	Manual extraction
Rodentia	Onychomys torridus	Southern grasshopper mouse	Manual extraction		PVIT010005181.1	US017 OnyTor_scaffold_10332	No	PVIT010034701.1	US017 OnyTor_scaffold_69303	Yes
Rodentia	Mastomys coucha	Southern multimammate mouse	NCBI	db_xref=GeneID:116068815	XM_031338833.1
Rodentia	Dipodomys stephensi	Stephen's kangaroo rat	Manual extraction		PVHN010019845.1	BS19 DipSte_scaffold_39655	No	PVHN010014383.1	BS19 DipSte_scaffold_28738	Yes	PVHN010040289.1	BS19 DipSte_scaffold_80510	Yes
Rodentia	Mus spicilegus	Steppe mouse	NCBI		ENSMSIG00000022300
Rodentia	Peromyscus attwateri	Texas deer mouse	Manual extraction		CABHPP010116664.1	contig: 262361	No	CABHPP010163447.1	contig: 401241	Yes	CABHPP010089817.1	contig: 235176	Yes	CABHPP010163446.1	contig: 401224	Yes
Rodentia	Ictidomys tridecemlineatus	Thirteen lined ground squirrel	NCBI	db_xref=GeneID:101964609	XM_005317149.2
Rodentia	Ellobius lutescens	Transcaucasian mole vole	Manual extraction		LOEQ01001245.1	ElloLutescens_01	Yes
Rodentia	Nannospalax galili	Upper Galilee Mountains blind mole-rat	NCBI	db_xref=GeneID:103727209	XM_008825024.3
Rodentia	Marmota vancouverensis	Vancouver marmot	Manual extraction		ML557454.1	RANI-1049 unplaced genomic scaffold scaffold2774	No	ML556525.1	RANI-1049 unplaced genomic scaffold scaffold1827	No	ML556184.1	RANI-1049 unplaced genomic scaffold scaffold1484	No
Rodentia	Peromyscus leucopus	White footed mouse	NCBI	db_xref=GeneID:114699159	XM_028878085.1
Rodentia	Phodopus sungorus	Winter white dwarf hamster	Manual extraction		MCBN011414582.1	SBHNorthAmerica	Yes	MCBN011085404.1	SBHNorthAmerica	Yes	MCBN011078631.1	SBHNorthAmerica	Yes	MCBN010893398.1	SBHNorthAmerica	No	MCBN011372830.1	SBHNorthAmerica	No	MCBN010649760.1	SBHNorthAmerica	No	MCBN010646756.1	SBHNorthAmerica	Yes	MCBN010880362.1	SBHNorthAmerica	No	MCBN011359326.1	SBHNorthAmerica	Yes	MCBN010641971.1	SBHNorthAmerica	No	MCBN010742889.1	SBHNorthAmerica	No	MCBN010383951.1	SBHNorthAmerica	No	MCBN010902756.1	SBHNorthAmerica	Yes	MCBN010881859.1	SBHNorthAmerica	Yes	MCBN011140044.1	SBHNorthAmerica	Yes
Rodentia	Graphiurus murinus	Woodland dormouse	Manual extraction		PVLC010032570.1	US067 GraMur_scaffold_65075	No	PVLC010008807.1	US067 GraMur_scaffold_17585	Yes	PVLC010032490.1	US067 GraMur_scaffold_64915	No	PVLC010004773.1	US067 GraMur_scaffold_9523	Yes
Rodentia	Marmota flaviventris	Yellow bellied marmot	NCBI	db_xref=GeneID:114087392	XM_027928868.1
Scandentia	Tupaia chinensis	Chinese tree shrew	NCBI	db_xref=GeneID:102491921	XM_006158439.3
Scandentia	Tupaia tana	Large treeshrew	Manual extraction		RJWV010086366.1	BS70 TupTan_flattened_line_172689	Yes	RJWV010016298.1	BS70 TupTan_flattened_line_32577	Yes	RJWV010010201.1	BS70 TupTan_flattened_line_20389	Yes	RJWV010018316.1	BS70 TupTan_flattened_line_36613	No	RJWV010101838.1	BS70 TupTan_flattened_line_203631	No	RJWV010054749.1	BS70 TupTan_flattened_line_109464	No
Sirenia	Trichechus manatus latirostris	Florida manatee	Manual extraction		JH594759.1	unplaced genomic scaffold scaffold00153	No
Tubulidentata	Orycteropus afer	Aardvark	NCBI	db_xref=GeneID:103210035	XM_007955959.1
[truncated: 9 more columns]

## Sheet: IL-2
Order	Species name	Common name	Source	db_xref	Gene	Contig/Scafold	Reverse transcribed	Gene	Contig/Scafold 2	Reverse transcribed	Gene	Contig/Scafold 2	Reverse transcribed
Afrosoricida	Chrysochloris asiatica	Cape golden mole	NCBI	db_xref=GeneID:102842376	XM_006866286.1
Afrosoricida	Echinops telfairi	Lesser hedgehog tenrec	NCBI	db_xref=GeneID:101658181	XM_004711842.1
Afrosoricida	Microgale talazaci	Talzac's schrew tenrec	Manual extraction		PVJH01012694.1	US118 MicTal_scaffold_25378	Yes
Artiodactyla	Syncerus caffer	African buffalo	Manual extraction		CADEAB010000041.1	contig: Contig40	No
Artiodactyla	Vicugna pacos	Alpaca	NCBI	db_xref=GeneID:102532988	XM_006217618.3
Artiodactyla	Bison bison	American bison	NCBI	db_xref=GeneID:105003236	XM_010860277.1
Artiodactyla	Balaenoptera bonaerensis	Antarctic minke whale	Manual extraction		DF555611.1	contig: scaffold158585	No
Artiodactyla	Camelus dromedarius	Arabian camel	NCBI	db_xref=GeneID:105093664	NM_001303548.1
Artiodactyla	Camelus bactrianus	Bactrain camel	NCBI	db_xref=GeneID:105067115	XM_010952580.1
Artiodactyla	Lipotes vexillifer	Baiji	NCBI	db_xref=GeneID:103071508	XM_007464831.1
Artiodactyla	Ammotragus lervia	Barbary sheep	Manual extraction		NIVO01063602.1	NAZ scaffold378_len3890463_cov71	No
Artiodactyla	Delphinapterus leucas	Beluga whale	NCBI	db_xref=GeneID:111186150	XM_022596429.1
Artiodactyla	Pseudois nayaur	Bharal	Manual extraction		NIZD01026048.1	QHXNZ scaffold70048	No
Artiodactyla	Ovis canadensis	Bighorn sheep	Manual extraction		PVIS010000681.1	BS48 OviCan_scaffold_1351	No
Artiodactyla	Muntiacus crinifrons	Black muntjac	Manual extraction		SJXS01012609.1	BMJ-hj 000898F_pilon	No
Artiodactyla	Balaenoptera musculus	Blue whale	Manual extraction		CM020945.1	JJ_BM4_2016_0621 chromosome 5	Yes
Artiodactyla	Connochaetes taurinus	Blue wildebeest	Manual extraction		SJXO01002377.1	BWD-738 scaffold2388_size283627	Yes
Artiodactyla	Redunca redunca	Bohar reedbuck	Manual extraction		SJYQ01095296.1	BHR-557 scaffold1336318_len1140933_cov98	No
Artiodactyla	Tragelaphus eurycerus	Bongo	Manual extraction		SJYI010208102.1	BNG-9162 scaffold208129	No
Artiodactyla	Inia geoffrensis	Boutu	Manual extraction		RJWO010017097.1	BS63 IniGeo_flattened_line_34116	Yes
Artiodactyla	Sylvicapra grimmia	Bush duiker	Manual extraction		SJYH01004673.1	CMD-5126 tarseq_1510	Yes
Artiodactyla	Bos taurus	Cattle	NCBI	db_xref=BGD:BT12236	NM_180997.2
Artiodactyla	Cervus hanglu	Central asian red deer	Manual extraction		CM021196.1	CEY-2017 chromosome 5	Yes
Artiodactyla	Catagonus wagneri	Chacoan peccary	Ensembl		ENSCWAG00000019071
Artiodactyla	Moschus berezovskii	Chinese forest musk deer	Manual extraction		SGQJ01002497.1	16583	No
Artiodactyla	Hydropotes inermis	Chinese water deer	Manual extraction		SPDZ01000846.1	ZZ2017 11306	Yes
Artiodactyla	Pantholops hodgsonii	Chiru	Manual extraction		NW_005812727.1	unplaced genomic scaffold PHO1.0 Scaffold40	No
Artiodactyla	Tursiops truncatus	Common bottlenose dolphin	NCBI	db_xref=GeneID:101325136	XM_004322816.3
Artiodactyla	Tragelaphus oryx	Common eland	Manual extraction		SJYK013237344.1	CME-1477 42305953	Yes	SJYK013105139.1	CME-1477 42041539	Yes	SJYK013237344.1	CME-1477 42305953	No
Artiodactyla	Damaliscus lunatus	Common tsessebe	Manual extraction		SJXP01000009.1	CTB-792 scaffold9_size4334033	No
Artiodactyla	Ziphius cavirostris	Cuvier's beaked whale	Manual extraction		RJWS010056467.1	BS68 ZipCav_flattened_line_112888	Yes	RJWS010069206.1	BS68 ZipCav_flattened_line_138363	Yes
Artiodactyla	Capra hircus	Domestic goat	NCBI	db_xref=GeneID:102183089	NM_001287567.1
Artiodactyla	Ovis aries	Domestic sheep	NCBI	db_xref=GeneID:443401	NM_001009806.1
Artiodactyla	Bos grunniens	Domestic yak	Ensembl		ENSBGRG00000010904
Artiodactyla	Capreolus pygargus	Eastern roe deer	Manual extraction		SNSB01003245.1	NDHX00028 Scaffold17875	Yes
Artiodactyla	Alces alces	Eurasian elk	Manual extraction		ML664978.1	MIG12-28694850 unplaced genomic scaffold scaffold392	Yes
Artiodactyla	Balaenoptera physalus	Fin whale	Manual extraction		SGJD01002086.1	FinWhale-01 scaffold2534	No
Artiodactyla	Bos frontalis	Gayal	Manual extraction		RBVW01000673.1	breed Nagaland scaffold673	Yes
Artiodactyla	Oryx gazella	Gemsbok	Manual extraction		ML664978.1	OR4864 scaffold575	No
Artiodactyla	Litocranius walleri	Gerenuk	Manual extraction		SJYG01000270.1	GRK-570 scaffold279_size2919753	Yes
Artiodactyla	Nanger granti	Grant's gazelle	Not available
Artiodactyla	Tragelaphus strepsiceros	Greater kudu	Manual extraction		SJYU01004493.1	GTK-544 tarseq_26644	Yes
Artiodactyla	Eschrichtius robustus	Grey whale	Manual extraction		NIPP01002631.1	BS63 IniGeo_flattened_line_34116	Yes
Artiodactyla	Phocoena phocoena	Harbour porpoise	Manual extraction		PKGA01136463.1	ScshVNz_4462	No
Artiodactyla	Tragelaphus scriptus	Harnessed bushbuck	Manual extraction		SJXY01001218.1	BUB-555 scaffold1993_len551009_cov71	No
Artiodactyla	Cephalophus harveyi	Harvey's duiker	Manual extraction		SJYT01054832.1	HVD-549 scaffold869_size857152	Yes
Artiodactyla	Hippopotamus amphibius	Hippopotamus	Manual extraction		PVJP02910345.1	BS01 ScHSfme_924817;HRSCAF=982617	Yes
Artiodactyla	Beatragus hunteri	Hirola	Manual extraction		PVKQ01006142.1	BS46 BeaHun_scaffold_12247	No
Artiodactyla	Megaptera novaeangliae	Humpback whale	Manual extraction		RYZJ01002127.1	breed North Atlantic isolate ASU/GRON-1 ScjyzU5_88	Yes
Artiodactyla	Aepyceros melampus	Impala	Manual extraction		SJXQ01006886.1	IMP-100 tarseq_10784	Yes
Artiodactyla	Axis porcinus	Indian hog deer	Manual extraction		QQTR01008366.1	Zoohd001 scaffold_126	Yes
Artiodactyla	Muntiacus muntjak	Indian muntjac	Manual extraction		CM018501.1	UTSW_UCB_Mm chromosome 1	Yes
Artiodactyla	Tursiops aduncus	Indo Pacific bottlenose dolphin	Manual extraction		NCQN01000542.1	CRI000098 scaffold_512	Yes
Artiodactyla	Sousa chinensis	Indo Pacific humpback dolphin	Manual extraction		RWJT01015473.1	SCSF scaffold45	Yes
Artiodactyla	Platanista minor	Indus river dolphin	Manual extraction		RJWK010004925.1	BS66 PlaMin_flattened_line_9835	Yes
Artiodactyla	Tragulus javanicus	Java mouse deer	Manual extraction		PVHZ020005083.1	US108 ScTR3Pl_5062;HRSCAF=60578	Yes
Artiodactyla	Madoqua kirkii	Kirk's dik dik	Manual extraction		SJYC01024950.1	KDD-541 tarseq_6046_1	No
Artiodactyla	Oreotragus oreotragus	Klipspringer	Manual extraction		SJYX01024771.1	KSP-560 tarseq_23015	Yes
Artiodactyla	Pontoporia blainvillei	La Plata dolphin	Manual extraction		PGGH01265908.1	BP203 contig269344	Yes	PGGH01028285.1	BP203 contig28726	No
Artiodactyla	Tragelaphus imberbis	Lesser kudu	Manual extraction		SJYM01001796.1	LEK-543 tarseq_13543	Yes
Artiodactyla	Tragulus kanchil	Lesser mouse deer	Manual extraction		SJXW01019440.1	LMD-DV tarseq_1059	Yes
Artiodactyla	Globicephala melas	Long finned pilot whale	NCBI	db_xref=GeneID:115857330	XM_030864321.1
Artiodactyla	Giraffa tippelskirchi	Masai giraffe	Manual extraction		LVKQ01041303.1	MA1 scaffold1130b650407e1080358_8	No
Artiodactyla	Philantomba maxwellii	Maxwell's duiker	Manual extraction		SJYS01008386.1	MXD-5126 tarseq_56325	Yes
Artiodactyla	Balaenoptera acutorostrata	Minke whale	NCBI	db_xref=GeneID:103017896	XM_007172395.1
Artiodactyla	Oreamnos americanus	Mountain goat	Manual extraction		WJNR01001674.1	splAK2016 ScXtcTc_1676;HRSCAF=132287	No
Artiodactyla	Tragelaphus buxtoni	Mountain nyala	Manual extraction		SJYJ010246234.1	MTN-9119 scaffold246265	Yes
Artiodactyla	Odocoileus hemionus	Mule deer	Manual extraction		RCHL01014397.1	MD92 scaffold14397	Yes
Artiodactyla	Neophocaena asiaeorientalis	Narrow ridged finless porpoise	NCBI	db_xref=GeneID:112399755	XM_024745110.1
Artiodactyla	Monodon monoceros	Narwhal	NCBI	db_xref=GeneID:114902783	XM_029235371.1
Artiodactyla	Hemitragus hylocrius	Nilgiri tahr	Manual extraction		PVJR01028049.1	BS50 HemHyl_scaffold_55962	No
Artiodactyla	Eubalaena japonica	North Pacific right whale	Manual extraction		RJWP010017136.1	BS61 EubJap_flattened_line_34236	Yes
Artiodactyla	Giraffa camelopardalis	Northern giraffe	Manual extraction		SJXV01003969.1	GFE-hd scaffold955	No
Artiodactyla	Okapia johnstoni	Okapi	Manual extraction		LVCL010127762.1	scaffold7246_25	Yes
Artiodactyla	Orcinus orca	Orca	NCBI	db_xref=GeneID:101274648	XM_004265103.1
Artiodactyla	Ourebia ourebi	Oribi	Manual extraction		SJXZ013405852.1	ORB-4223 198719904	No	SJXZ012925527.1	ORB-4223 197759202	Yes	SJXZ013429531.1	ORB-4223 198767264	Yes
Artiodactyla	Lagenorhynchus obliquidens	Pacific white sided dolphin	NCBI	db_xref=GeneID:113618724	XM_027102833.1
Artiodactyla	Elaphurus davidianus	Pere David's deer	Manual extraction		JRFZ01155368.1	breed Woburn Abbey isolate Dafeng scaffold88	Yes
Artiodactyla	Sus scrofa	Pig	NCBI	db_xref=GeneID:396868	NM_213861.1
Artiodactyla	Antilocapra americana	Pronghorn	Manual extraction		PVKT020000096.1	BS35 ScwEJLR_87;HRSCAF=31616_0	No
Artiodactyla	Procapra przewalskii	Przewalski's gazelle	Manual extraction		SJYF01000200.1	PLG-pushi scaffold365_len4863244_cov155	No
Artiodactyla	Kogia breviceps	Pygmy sperm whale	Manual extraction		RJWL010033307.1	BS64 KogBre_flattened_line_66603	Yes
Artiodactyla	Cervus elaphus	Red deer	Manual extraction		CM008012.1	Hungarian chromosome 5	Yes
Artiodactyla	Muntiacus reevesi	Reeves muntjac	Manual extraction		CM018490.1	UCam_UCB_Mr chromosome 20	Yes
Artiodactyla	Rangifer tarandus	Reindeer	Manual extraction		PVIN010015761.1	US061 RanTarSib_scaffold_31507	Yes
Artiodactyla	Neotragus pygmaeus	Royal antelope	Manual extraction		SJYV01048983.1	RAL-4837 tarseq_53259	Yes
Artiodactyla	Hippotragus niger	Sable antelope	Manual extraction		VHQK01014896.1	SB2152 Hip_nig_2_phX_scaffold15103	Yes
Artiodactyla	Saiga tatarica	Saiga antelope	Manual extraction		PVIK010010874.1	BS49 SaiTat_scaffold_21714	Yes	PVIK010057663.1	BS49 SaiTat_scaffold_115246	No
Artiodactyla	Capra sibirica	Siberian ibex	Manual extraction		NIYN02009121.1	CNS scaffold88_len40482567_cov218	Yes
Artiodactyla	Moschus moschiferus	Siberian musk deer	Manual extraction		PVHU021072365.1	BS20 Scw3uUT_1114142;HRSCAF=1217663_0	Yes
Artiodactyla	Tragelaphus spekii	Sitatunga	Manual extraction		SJYL010006426.1	STG-9200 tarseq_31248	Yes
Artiodactyla	Mesoplodon bidens	Sowerby's beaked whale	Manual extraction		PVJJ010016669.1	US080 MesBid_scaffold_33323	Yes
Artiodactyla	Physeter catodon	Sperm whale	NCBI	db_xref=GeneID:102990654	XM_007116071.1
Artiodactyla	Antidorcas marsupialis	Springbok	Manual extraction		SJYB01003976.1	SGB-9149 tarseq_6119	Yes
Artiodactyla	Raphicerus campestris	Steenbok	Manual extraction		SJYW01024490.1	SNB-1993 tarseq_23701	Yes
Artiodactyla	Neotragus moschatus	Suni	Manual extraction		SJYA01002420.1	SUN-559 tarseq_26261	Yes
Artiodactyla	Eudorcas thomsonii	Thomson's gazzelle	Manual extraction		SJYE01002828.1	TMG-4057 scaffold2448	No
Artiodactyla	Phocoena sinus	Vaquita	NCBI	db_xref=GeneID:116754231	XM_032632667.1
Artiodactyla	Bubalus bubalis	Water buffalo	NCBI	db_xref=GeneID:102395421	NM_001290855.1
Artiodactyla	Kobus ellipsiprymnus	Waterbuck	Manual extraction		SJYR01000115.1	DFW-375 scaffold112_size1341248	Yes
Artiodactyla	Capreolus capreolus	Western roe deer	Manual extraction		CCMK010009423.1	kmer631, contig DEER_K63_SCAFFOLD9423	Yes
Artiodactyla	Przewalskium albirostris	White lipped deer	Manual extraction		SJXR01000295.1	WLD-bcl scaffold239_len6965289_cov126	No
Artiodactyla	Odocoileus virginianus	White tailed deer	NCBI	db_xref=GeneID:110130303	XM_020882165.1
Artiodactyla	Camelus ferus	Wild bactrian camel	NCBI	db_xref=GeneID:102514894	XM_006180708.3
Artiodactyla	Capra aegagrus	Wild goat	Manual extraction		CM003231.1	BamuBGIKM chromosome 17	No
Artiodactyla	Bos mutus	Wild yak	NCBI	db_xref=GeneID:102272426	XM_005908340.2
Artiodactyla	Bos indicus	Zebu	NCBI	db_xref=GeneID:109571028	XM_019977150.1
Carnivora	Lycaon pictus	African wild dog	Manual extraction		CM007584.1	South Africa Ananku chromosome 19	No
Carnivora	Mellivora capensis	American badger	Manual extraction		ML107678.1	Tt_UBC01 unplaced genomic scaffold scaffold228306	No
Carnivora	Ursus americanus	American black bear	Manual extraction		LZNR01001827.1	MABB319796 Contig1830	No
Carnivora	Neovison vison	American mink	Ensembl		ENSNVIG00000014254
Carnivora	Arctocephalus gazella	Antarctic fur seal	Manual extraction		CAAAJK010000037.1	contig: ScWAj4l_37_HRSCAF=538	No
Carnivora	Vulpes lagopus	Arctic fox	Manual extraction		PISU010004527.1	US066 VulLag_flattened_line_9048	Yes
Carnivora	Paradoxurus hermaphroditus	Asian palm civet	Manual extraction		PITB01005425.1	BSD07 ParHer_flattened_line_10832	No
Carnivora	Ursus americanus	Asiatic black bear	Ensembl		ENSUTTG00000002409
Carnivora	Mungos mungo	Banded mongoose	Manual extraction		PISW01005572.1	US063 MunMun_flattened_line_11141	No
Carnivora	Felis nigripes	Black footed cat	Manual extraction		PISY01011702.1	BS47 FelNig_flattened_line_23379	Yes
Carnivora	Ursus arctos	Brown bear	NCBI	db_xref=GeneID:113255635	XM_026499282.1
Carnivora	Zalophus californianus	California sea lion	NCBI	db_xref=GeneID:113925933	XM_027600639.1
Carnivora	Lynx canadensis	Canada Lynx	NCBI	db_xref=GeneID:115511549	XM_030311906.1
Carnivora	Acinonyx jubatus	Cheetah	NCBI	db_xref=GeneID:106977102	XM_015074607.2
Carnivora	Puma concolor	Cougar	NCBI	db_xref=GeneID:112858002	XM_025921312.1
Carnivora	Canis lupus dingo	Dingo	NCBI	db_xref=GeneID:112642744	XM_025420534.1
Carnivora	Canis lupus familiaris	Dog	NCBI	db_xref=GeneID:403989	NM_001003305.1
Carnivora	Felis catus	Domestic cat	NCBI	db_xref=GeneID:751114	NM_001043337.1
Carnivora	Helogale parvula	Dwarf mongoose	Manual extraction		PJEM01005982.1	US077 HelPar_flattened_line_11952	No
Carnivora	Lutra lutra	Eurasian otter	Manual extraction		LR738404.1	chromosome: 2	Yes
Carnivora	Mustela putorius	European polecat	Manual extraction		NW_004569163.1	ID#1420 breed Sable unplaced genomic scaffold, MusPutFur1.0 scaffold00022	No
Carnivora	Mustela putorius furo	Ferret	NCBI	db_xref=GeneID:101674110	XM_004747973.2
Carnivora	Cryptoprocta ferox	Fossa	Manual extraction		PJEU01000944.1	BS36 CryFer_flattened_line_1886	No
Carnivora	Pteronura brasiliensis	Giant otter	Manual extraction		PJEN01003473.1	BS51 PteBra_flattened_line_6921	No
Carnivora	Ailuropoda melanoleuca	Giant panda	NCBI	db_xref=GeneID:100480862	NM_001304871.1
Carnivora	Halichoerus grypus	Grey seal	Manual extraction		JAAXOB010004042.1	241Hg scf7180000021934	Yes
Carnivora	Canis lupus	Grey wolf	Manual extraction		VAWD01000011.1	breed Chinese wolf isolate RKW13451 Clup_scaff_11	No
Carnivora	Phoca vitulina	Harbour seal	NCBI	db_xref=GeneID:116637384	XM_032412734.1
Carnivora	Neomonachus schauinslandi	Hawaiian monk seal	NCBI	db_xref=GeneID:110573034	XM_021681480.1
Carnivora	Mellivora capensis	Honey badger	Manual extraction		PISX010014074.1	BS25 MelCap_flattened_line_28120	Yes
Carnivora	Lynx pardinus	Iberian lynx	Manual extraction		CAAGRJ010033067.1	contig: lp23s05237	Yes
Carnivora	Panthera onca	Jaguar	Manual extraction		PISV01001017.1	BS21 PanOnc_flattened_line_2031	Yes
Carnivora	Panthera pardus	Leopard	NCBI	db_xref=GeneID:109248906	XM_019418988.1
Carnivora	Prionailurus bengalensis	Leopard cat	Manual extraction		BIMV01047041.1	No61 DNA, Prbe_47041	No
Carnivora	Panthera leo	Lion	Manual extraction		CM018464.1	Brooke chromosome B2	No
Carnivora	Suricata suricatta	Meerkat	NCBI	db_xref=GeneID:115293653	XM_029941326.1
Carnivora	Lontra canadensis	North American river otter	NCBI	db_xref=GeneID:116868169	XM_032858314.1
Carnivora	Mirounga angustirostris	Northern elephant seal	Manual extraction		PITE01018699.1	MirAng_flattened_line_37341	No
Carnivora	Callorhinus ursinus	Northern fur seal	NCBI	db_xref=GeneID:112826037	XM_025874131.1
Carnivora	Odobenus rosmarus divergens	Pacific walrus	NCBI	db_xref=GeneID:101386196	XM_004401579.1
Carnivora	Ursus maritimus	Polar bear	NCBI	db_xref=GeneID:103661804	XM_008689489.1
Carnivora	Vulpes vulpes	Red fox	NCBI	db_xref=GeneID:112933619	XM_026016786.1
Carnivora	Ailurus fulgens	Red panda	Manual extraction		LNAC01000113.1	RP43 red-panda_000112	No
Carnivora	Martes zibellina	Sable	Manual extraction		RDFD01007258.1	GKM scaffold_23	No
Carnivora	Enhydra lutris	Sea otter	NCBI	db_xref=GeneID:111154869	XM_022514806.1
Carnivora	Mirounga leonina	Southern elephant seal	NCBI	db_xref=GeneID:118022354	XM_035023130.1
Carnivora	Crocuta crocuta	Spotted hyena	Manual extraction		VOAJ01004114.1	KB4526 scaffold331	Yes
Carnivora	Eumetopias jubatus	Steller sea lion	NCBI	db_xref=GeneID:114208234	XM_028102283.1
Carnivora	Mustela erminea	Stoat	NCBI	db_xref=GeneID:116584676	XM_032333334.1
Carnivora	Hyaena hyaena	Striped hyena	Manual extraction		PEQU01000198.1	Hyena2069 scaffold_198	No
Carnivora	Panthera tigris	Tiger	NCBI	db_xref=GeneID:102957506	XM_007087594.1
Carnivora	Leptonychotes weddellii	Weddell seal	NCBI	db_xref=GeneID:102742200	XM_006738172.1
Carnivora	Spilogale gracilis	Western spotted skunk	Manual extraction		PITA01004636.1	US072 SpiGra_flattened_line_9266	No
Carnivora	Gulo gulo	Wolverine	Manual extraction		CYRY02035652.1	contig: scaffold4583	Yes
Chiroptera	Mormoops blainvillei	Antillean ghost faced bat	Manual extraction		PVJD01001972.1	US096 MorMeg_scaffold_3940	Yes
Chiroptera	Eptesicus fuscus	Big brown bat	NCBI	db_xref=GeneID:103287584	XM_008143276.2
Chiroptera	Pteropus alecto	Black flying fox	NCBI	db_xref=GeneID:102895516	XM_006917752.1
Chiroptera	Myotis brandtii	Brandt's bat	NCBI	db_xref=GeneID:102246940	XM_005865457.2
Chiroptera	Tadarida brasiliensis	Brazilian free tailed bat	Manual extraction		PVIG010025121.1	US034 TadBra_scaffold_50231	Yes
Chiroptera	Macrotus californicus	California big eared bat	Manual extraction		VMDR010000850.1	US035 MacCal__line_1697	Yes
Chiroptera	Hipposideros galeritus	Cantor's roundleaf bat	Manual extraction		PVLB01005905.1	US101 HipGal_scaffold_11632	Yes
Chiroptera	Rhinolophus sinicus	Chinese rufous horseshoe bat	Manual extraction		NW_017739092.1	Zhonghua_01 unplaced genomic scaffold, ASM188883v1	No
Chiroptera	Pipistrellus pipistrellus	Common pipistrelle	Manual extraction		PVIQ01017171.1	US040 PipPip_scaffold_34327	Yes	PVIQ01090179.1	US040 PipPip_scaffold_180289	Yes	PVIQ01001659.1	US040 PipPip_scaffold_3314	Yes
Chiroptera	Desmodus rotundus	Common vampire bat	NCBI	db_xref=GeneID:112312503	XM_024569011.1
Chiroptera	Myotis davidii	David's myotis	NCBI	db_xref=GeneID:102773629	XM_006762833.2
Chiroptera	Rousettus aegyptiacus	Egyptian fruit bat	NCBI	db_xref=GeneID:107505383	XM_016135503.1
Chiroptera	Nycticeius humeralis	Evening bat	Manual extraction		VMDQ010000238.1	US023 NycHum__flattened_line_474	No
Chiroptera	Hipposideros armiger	Great roundleaf bat	NCBI	db_xref=GeneID:109395924	XM_019667382.1
Chiroptera	Noctilio leporinus	Greater bulldog bat	Manual extraction		PVIW01001363.1	US093 NocLep_scaffold_2723	Yes
Chiroptera	Rhinolophus ferrumequinum	Greater horseshoe bat	NCBI	db_xref=GeneID:117038186	XM_033134888.1
Chiroptera	Myotis myotis	Greater mouse eared bat	Manual extraction		PVIZ010000423.1	US100 MyoMyo_scaffold_840	No
Chiroptera	Micronycteris hirsuta	Hairy big eared bat	Manual extraction		PVJI01000217.1	US037 MicHir_scaffold_432	Yes
Chiroptera	Aeorestes cinereus	Hoary bat	Manual extraction		JAAGEH010000293.1	Cryan_1219 437	Yes
Chiroptera	Megaderma lyra	Indian false vampire bat	Manual extraction		PVJL010001815.1	US036 MegLyr_scaffold_3626	No
Chiroptera	Pteropus giganteus	Indian flying fox	Manual extraction		CACVBW010007914.1	contig: scaff2links_chain_28	Yes
Chiroptera	Artibeus jamaicensis	Jamaican fruit bat	Manual extraction		PVKR01000421.1	US092 ArtJam_scaffold_838	No
Chiroptera	Craseonycteris thonglongyai	Kitti's hog nosed bat	Manual extraction		PVKE010009337.1	US097 CraTho_scaffold_18653	No	PVKE010084682.1	US097 CraTho_scaffold_169194	Yes
Chiroptera	Pteropus vampyrus	Large flying fox	NCBI	db_xref=GeneID:105302208	XM_011375165.1
Chiroptera	Eonycteris spelaea	Lesser dawn bat	Manual extraction		PUFA01000022.1	SIG01 000021F	Yes
Chiroptera	Cynopterus brachyotis	Lesser short nosed fruit bat	Manual extraction		SSHV01013911.1	CB-01 scaffold134825_cov78	No
Chiroptera	Myotis lucifugus	Little brown bat	NCBI	db_xref=GeneID:102433200	XM_006081659.3
Chiroptera	Murina aurata	Little tube nosed bat	Manual extraction		PVJC01027869.1	US074 MurFea_scaffold_55725	Yes
Chiroptera	Macroglossus sobrinus	Long tounged fruit bat	Manual extraction		PVKZ01003315.1	US102 MacSob_scaffold_6512	No
Chiroptera	Miniopterus natalensis	Natal long fingered bat	NCBI	db_xref=GeneID:107529760	XM_016203254.1
Chiroptera	Phyllostomus discolor	Pale spear nosed bat	NCBI	db_xref=GeneID:114502552	XM_028519549.1
Chiroptera	Antrozous pallidus	Pallid bat	Manual extraction		VMDP01013134.1	AntPal__flattened_line_26259	Yes
Chiroptera	Pteronotus parnellii	Parnell's mustached bat	Manual extraction		KE887948.1	unplaced genomic scaffold PP_scaffold_104914	No
Chiroptera	Lasiurus borealis	Red bat	manual extraction		PVJN01050873.1	US024 LasBor_scaffold_101724	No	PVJN01025796.1	US024 LasBor_scaffold_51580	No
Chiroptera	Miniopterus schreibersii	Schreiber's long fingered	Manual extraction		PVJG01001308.1	US075 MinSch_scaffold_2609	No
Chiroptera	Carollia perspicillata	Seba's short tailed bat	Manual extraction		PVKM010016653.1	US073 CarPer_scaffold_33283	Yes
Chiroptera	Eidolon helvum	Straw coloured fruit bat	Manual extraction		KE766111.1	EH_scaffold_28556	No
Chiroptera	Tonatia saurophila	Stripe headed round eared bat	Manual extraction		PVIA01000680.1	US038 TonSau_scaffold_1357	No
Chiroptera	Anoura caudifer	Tailed tailless bat	Manual extraction		PVKU01000616.1	US021 AnoCau_scaffold_1226	No
Cingulata	Dasypus novemcinctus	Nine banded armadillo	NCBI	db_xref=GeneID:101413757	NM_001281314.1
Cingulata	Chaetophractus vellerosus	Screaming hairy armadillo	Manual extraction		PVKH010057866.1	US068 ChaVel_scaffold_115713	Yes
Cingulata	Tolypeutes matacus	Southern three banded armadillo	Manual extraction		PVIB010004468.1	US073 TolMat_scaffold_8931	Yes
Dasyuromorphia	Thylacinus cynocephalus	Thylacine	Manual extraction		VAHE01001223.1	PY-MV-C5757 Tcyn_scaff_1223	No
Dasyuromorphia	Sarcophilus harrisii	Tasmanian devil	Manual extraction		LR735559.1	chromosome: 6	No
Dermoptera	Galeopterus variegatus	Sunda flying lemur	NCBI	db_xref=GeneID:103593609	XM_008576629.1
Didelphimorphia	Trichosurus vulpecula	Common brush tail possum	NCBI	db_xref=GeneID:100619184	XM_003341373.2
Diprotodontia	Vombatus ursinus	Common wombat	Manual extraction		CM021910.1	mTriVul1 chromosome 6	No
Diprotodontia	Monodelphis domestica	Grey short tailed opossum	NCBI	db_xref=GeneID:114036950	XM_027853745.1
Diprotodontia	Phascolarctos cinereus	Koala	Manual extraction		MSTS01000129.1	Bilbo 61053 phaCin_unsw_v4.1.fa.scaf00129	No
Diprotodontia	Gymnobelideus leadbeateri	Leadbeaters possum	Manual extraction		WOXC01011823.1	B50252 contig_9374	No
Eulipotyphla	Sorex araneus	Common shrew	NCBI	db_xref=GeneID:101556429	XM_004606291.1
Eulipotyphla	Scalopus aquaticus	Eastern mole	Not available
Eulipotyphla	Erinaceus europaeus	European hedgehog	NCBI	db_xref=GeneID:103125563	XM_007536364.1
Eulipotyphla	Condylura cristata	Star nosed mole	Not available
Hyracoidea	Procavia capensis	Rock hyrax	Manual extraction		PVIO02826422.1	US060 ScHvXvP_827702;HRSCAF=1046874	No
Hyracoidea	Heterohyrax brucei	Yellow spotted hyrax	Manual extraction		PVJQ01001637.1	US064 HetBruBak_scaffold_3272	Yes
Lagomorpha	Ochotona princeps	American pika	NCBI	db_xref=GeneID:101519556	XM_004594567.1
Lagomorpha	Oryctolagus cuniculus	European rabbit	NCBI	db_xref=GeneID:100302458	NM_001163180.1
Lagomorpha	Lepus timidus	Mountain hare	Manual extraction		CM019683.1	LTM.BIO.3104 ecotype Ireland chromosome 15	Yes
Lagomorpha	Lepus americanus	Snowshoe hare	Manual extraction		PVJM010002590.1	BS55 LepAme_scaffold_5171	Yes
Macroscelidea	Elephantulus edwardii	Cape elephant shrew	NCBI	db_xref=GeneID:102861796	XM_006881128.1
Monotremata	Ornithorhynchus anatinus	Platypus	Not available
Perissodactyla	Tapirus indicus	Asiatic tapir	Manual extraction		PVIE01001908.1	BS100 TapInd_scaffold_3797	No
Perissodactyla	Diceros bicornis	Black rhinoceros	Manual extraction		PVJY020000260.1	BS38 Sc7dOMt_260;HRSCAF=25859	No
Perissodactyla	Tapirus terrestris	Brazilian tapir	Manual extraction		PVID01001811.1	BS40 TapTer_scaffold_3618	Yes
Perissodactyla	Equus asinus	Donkey	NCBI	db_xref=GeneID:106834088	XM_014845524.1
Perissodactyla	Equus caballus	Horse	NCBI	db_xref=GeneID:100034204	NM_001085433.2
Perissodactyla	Equus przewalskii	Przewalski's horse	NCBI	db_xref=GeneID:103557874	XM_008530607.1
Perissodactyla	Ceratotherium simum	Southern white rhinoceros	NCBI	db_xref=GeneID:101408023	XM_004426522.1
Perissodactyla	Dicerorhinus sumatrensis	Sumatran rhinoceros	Manual extraction		PEKH010004973.1	Ipuh scaffold4973	No
Pholidota	Manis pentadactyla	Chinese pangolin	Manual extraction		KN007159.1	MPE899 unplaced genomic scaffold Scaffold1543	No
Pholidota	Manis javanica	Sunda pangolin	NCBI	db_xref=GeneID:108383567	XM_017640150.1
Pholidota	Phataginus tricuspis	Tree pangolin	Manual extraction		SOZM010027328.1	BS60 ManTri_flattened_line_54639	No
Pilosa	Myrmecophaga tridactyla	Giant anteater	Manual extraction		PVIY010005989.1	BS39 MyrTri_scaffold_11964	No
Pilosa	Choloepus hoffmanni	Hoffmann's two toed sloth	Manual extraction		KN179099.1	OR478-KB4484 unplaced genomic scaffold Scaffold86103	No
Pilosa	Choloepus didactylus	Southern two toed sloth	Manual extraction		PVIF010017605.1	US055 TamTet_scaffold_35192	No
Pilosa	Tamandua tetradactyla	Southern tamandua	Manual extraction		PVKG010000838.1	US054 ChoDid_scaffold_1674	Yes	PVKG010103165.1	US054 ChoDid_scaffold_206289	Yes
Primate	Colobus angolensis	Angola colobus	Manual extraction	db_xref=GeneID:105516414	XM_011948617.1
Primate	Daubentonia madagascariensis	Aye aye	Manual extraction		PVJZ01004243.1	BS11 DauMad_scaffold_8473	No
Primate	Ateles geoffroyi	Black handed spider monkey	Manual extraction		PVHS01006120.1	BS17 AteGeo_scaffold_12227	No
Primate	Eulemur macaco	Black lemur	Manual extraction		LGHX01002788.1	Harmonia scaffold2759	No
Primate	Rhinopithecus bieti	Black snub nosed monkey	NCBI	db_xref=GeneID:108515581	XM_017852597.1
Primate	Eulemur flavifrons	Blue eyed black lemur	Manual extraction		LGHW01002816.1	Harlow scaffold2759	No
Primate	Saimiri boliviensis boliviensis	Bolivian squirrel monkey	NCBI	db_xref=GeneID:101028427	XM_003936236.1
Primate	Plecturocebus donacophilus	Bolivian titi	Manual extraction		PVKP010018601.1	BS44 CalDon_scaffold_37181	Yes
Primate	Pan paniscus	Bonobo	NCBI	db_xref=GeneID:100984780	XM_003816405.2
Primate	Eulemur fulvus	Brown lemur	Manual extraction		PVJU010004420.1	BS10 EulFul_scaffold_8836	Yes
Primate	Otolemur garnettii	Bushbaby	NCBI	db_xref=GeneID:100942002	XM_003795518.1
Primate	Pan troglodytes	Common chimpanzee	NCBI	db_xref=GeneID:461472	XM_517425.3
Primate	Callithrix jacchus	Common marmoset	NCBI	db_xref=GeneID:100386848	XM_002745432.5
Primate	Mirza coquereli	Coquerel's mouse lemur	Manual extraction		PVHQ01006054.1	MizCoq_scaffold_12092	Yes
Primate	Propithecus coquereli	Coquerel's sifaka	NCBI	db_xref=GeneID:105815260	XM_012650406.1
Primate	Macaca fascicularis	Crab eating macaque	NCBI	db_xref=GeneID:102129830	NM_001284699.1
Primate	Cercopithecus neglectus	De Brazza's monkey	Manual extraction		PVKI010042152.1	BS29 CertNeg_scaffold_84294	No
Primate	Mandrillus leucophaeus	Drill	NCBI	db_xref=GeneID:105538406	XM_011978256.1
Primate	Saguinus imperator	Emperor tamarin	Manual extraction		PVHO010024117.1	BS22 SagImp_scaffold_48207	Yes
Primate	Cheirogaleus medius	Fat tailed dwarf lemur	Manual extraction		VBSM01000483.1	cmid_1.0_TD ScMzzfj_483;HRSCAF=29997	No
Primate	Trachypithecus francoisi	Francois' langur	NCBI	db_xref=GeneID:117084792	XM_033213294.1
Primate	Theropithecus gelada	Gelada	NCBI	db_xref=GeneID:112624904	XM_025385996.1
Primate	Rhinopithecus roxellana	Golden snub nosed monkey	NCBI	db_xref=GeneID:104661748	XM_010362509.1
Primate	Microcebus ravelobensis	Golden brown mouse lemur	Manual extraction		VSMG01210750.1	RMR55 scaffold36179	Yes
Primate	Prolemur simus	Greater bamboo lemur	Manual extraction		MPIZ01000396.1	strain KIAN8.4 scaffold396	No
Primate	Chlorocebus sabaeus	Green monkey	NCBI	db_xref=GeneID:103236209	XM_007999727.1
Primate	Microcebus murinus	Grey mouse lemur	NCBI	db_xref=GeneID:105882081	XM_012784161.1_cds
Primate	Semnopithecus entellus	Hanuman langur	Manual extraction		PVII010034459.1	BS30 SemEnt_scaffold_68887	No
Primate	Homo sapiens	Human	NCBI	db_xref=CCDS:CCDS3726.1	NM_000586.4
Primate	Cebus albifrons	Humboldt's white fronted capuchin	Manual extraction		PVKJ010000272.1	BS31 CebAlb_scaffold_542	No
Primate	Indri indri	Indri	Manual extraction		RJWJ010005960.1	BS62 IndInd_flattened_line_11908	Yes	RJWJ010005292.1	BS62 IndInd_flattened_line_10572	No
Primate	Macaca fuscata	Japanese macaque	Manual extraction		BFBW01015986.1	contig15986	Yes
Primate	Mandrillus sphinx	Mandrill	Manual extraction		SRPC01019301.1	Masph-2018 scaffold908	Yes
Primate	Alouatta palliata	Mantled howler monkey	Manual extraction		PVKV010003733.1	BS02 AloPal_scaffold_7456	Yes
Primate	Microcebus mittermeieri	Mittermeier's mouse lemur	Manual extraction		VSMH01437784.1	MBB011 scaffold84	No
Primate	Aotus nancymaae	Nancy Ma's night monkey	NCBI	db_xref=GeneID:105731298	NM_001308532.1
Primate	Mirza zaza	Northern giant mouse lemur	Manual extraction		VSMD01137390.1	DLC2301 scaffold9468	Yes
Primate	Microcebus tavaratra	Northern rufous mouse lemur	Manual extraction		VSME01111120.1	RMR71 scaffold696	No
Primate	Nomascus leucogenys	Northern white cheeked gibbon	NCBI	db_xref=GeneID:100591126	XM_003271349.2
Primate	Papio anubis	Olive baboon	NCBI	db_xref=GeneID:100126754	NM_001112654.1
Primate	Erythrocebus patas	Patas monkey	Manual extraction		PVJV010009208.1	BS28 EryPat_scaffold_18407_1	Yes
Primate	Macaca nemestrina	Southern pig tailed macaque	NCBI	db_xref=GeneID:103270878	XM_008068388.1
Primate	Carlito syrichta	Pilippine tarsier	NCBI	db_xref=GeneID:105486135	NM_001305898.1
Primate	Nasalis larvatus	Proboscis monkey	Manual extraction		CM003013.1	Charlie chromosome align_Mm5	Yes
Primate	Pygathrix nemaeus	Red shanked douc langur	Manual extraction		PVHW010008211.1	BS24 PygNem_scaffold_16404	Yes
Primate	Microcebus griseorufus	Reddish gray mouse Lemur	Manual extraction		VSMI01142677.1	RMR66 scaffold5356	No
Primate	Macaca mulatta	Rhesus macaque	NCBI	db_xref=GeneID:708017	NM_001047130.1
Primate	Lemur catta	Ring tailed lemur	Manual extraction		PVHV01000604.1	BS26 LemCat_scaffold_1206	No
Primate	Hylobates moloch	Silvery gibbon	NCBI	db_xref=GeneID:116479944	XM_032171868.1
Primate	Nycticebus coucang	Slow loris	Manual extraction		PVIV010002812.1	BS32 NycCou_scaffold_5617	Yes
Primate	Cercocebus atys	Sooty mangabey	NCBI	db_xref=GeneID:105595801	XM_012082089.1
Primate	Pongo abelii	Sumatran orangutan	NCBI	db_xref=GeneID:100455248	XM_002815115.1
Primate	Sapajus apella	Tufted capuchin	NCBI	db_xref=GeneID:116560854	XM_032292373.1
Primate	Piliocolobus tephrosceles	Ugandan red colobus	NCBI	db_xref=GeneID:111546287	XM_023217620.1
Primate	Gorilla gorilla	Western gorilla	NCBI	db_xref=GeneID:101132394	XM_004040353.1
Primate	Cebus capucinus	White faced capuchin	NCBI	db_xref=GeneID:108297648	XM_017520317.1
Primate	Pithecia pithecia	White faced saki	Manual extraction		PVIP01022471.1	BS33 PitPit_scaffold_44918	No
Proboscidea	Loxodonta africana	African savanna elephant	NCBI	db_xref=GeneID:100656398	XM_003410509.2
Rodentia	Arvicanthis niloticus	African grass rat	NCBI	db_xref=GeneID:117707066	XM_034500404.1
Rodentia	Grammomys surdaster	African woodland thicket rat	NCBI	db_xref=GeneID:114619066	XM_028764944.1
Rodentia	Mus spretus	Algerian mouse	Ensembl		MGP_SPRETEiJ_T0059676.1
Rodentia	Marmota marmota	Alpine marmot	NCBI	db_xref=GeneID:107136571	XM_015478896.1
Rodentia	Urocitellus parryii	Arctic ground squirrel	NCBI	db_xref=GeneID:113177174	XM_026381708.1
Rodentia	Peromyscus aztecus	Aztec mouse	Manual extraction		CABHPQ010154622.1	contig: 465569	Yes	CABHPQ010145490.1	contig: 456371	No
Rodentia	Myodes glareolus	Bank vole	Manual extraction		LR761927.1	scaffold: scf_67	No
Rodentia	Rattus rattus	Black rat	NCBI	db_xref=GeneID:116895518	XM_032896763.1
Rodentia	Cavia aperea	Brazilian guinea pig	Ensembl		ENSCAPG00000014882
Rodentia	Rattus norvegicus	Brown rat	NCBI	db_xref=GeneID:116562,RGD:620047	NM_053836.1
Rodentia	Peromyscus eremicus	Cactus mouse	Manual extraction		CACRXM010000006.1	contig: chr6	Yes
Rodentia	Acomys cahirinus	Cairo spiny mouse	Manual extraction		PVKX01019402.1	US019 AcoCah_scaffold_38775	Yes
Rodentia	Peromyscus californicus	California mouse	Manual extraction		VALE02034107.1	strain IS Scaffold_42216;HRSCAF=42283	No
Rodentia	Hydrochoerus hydrochaeris	Capybara	Manual extraction		PVLA01001342.1	US065 HydHyd_scaffold_2678	Yes
Rodentia	Cricetulus griseus	Chinese hamster	NCBI	db_xref=GeneID:100755773	XM_003506764.4
Rodentia	Octodon degus	Common degu	NCBI	db_xref=GeneID:101569839	XM_004646155.1
Rodentia	Microtus arvalis	Common vole	Manual extraction		VIIT010028761.1	LVR205A flattened_line_57499	Yes
Rodentia	Hystrix cristata	Crested porcupine	Manual extraction		PVJO010008725.1	US031 HysCri_scaffold_17445	No
Rodentia	Fukomys damarensis	Damara mole rat	NCBI	db_xref=GeneID:104853421	XM_010611363.1
Rodentia	Petromus typicus	Dassie rat	Manual extraction		PVIR01024904.1	US052 PetTyp_scaffold_49771	Yes
Rodentia	Spermophilus dauricus	Daurian ground squirrel	Ensembl		ENSSDAG00000001995
Rodentia	Neotoma lepida	Desert woodrat	Manual extraction		LZPO01076419.1	417 scaffold_6950	Yes
Rodentia	Cavia porcellus	Domestic guinea pig	NCBI	db_xref=GeneID:100379540	NM_001172837.1
Rodentia	Sciurus carolinensis	Eastern gray squirrel	Manual extraction		LR738599.1	chromosome: 10	No
Rodentia	Apodemus sylvaticus	European woodmouse	Manual extraction		LIPJ01003384.1	WM_1_Wirral scaffold3387	No
Rodentia	Glis glis	Fat dormouse	Manual extraction		PVJS01015000.1	US078 GliGli_scaffold_29963	No
Rodentia	Psammomys obesus	Fat sand rat	Manual extraction		NESX02000156.1	Psa_ob012049795 scaffold80	No
Rodentia	Cricetomys gambianus	Gambian giant pouched rat	Manual extraction		PVKD010001291.1	US082 CriGam_scaffold_2579	No
Rodentia	Allactaga bullata	Gobi jerboa	Manual extraction		PVKW010024238.1	US110 AllBul_scaffold_48452	Yes
Rodentia	Mesocricetus auratus	Golden hamster	NCBI	db_xref=GeneID:101835410	NM_001281629.1
Rodentia	Rhombomys opimus	Great gerbil	Manual extraction		REGO01000313.1	Great_gerbil_Xinjiang_2013_1 scaffold00313	No
Rodentia	Thryonomys swinderianus	Greater cane rat	Manual extraction		PVIC010004982.1	US090 ThrSwi_scaffold_9947	No
Rodentia	Marmota monax	Groundhog	Manual extraction		CABDUW010000889.1	contig: monax5_s00889	No
Rodentia	Cynomys gunnisoni	Gunnison's prairie dog	Manual extraction		WBRW01011586.1	LCS2019 Contig12786_pilon	No
Rodentia	Muscardinus avellanarius	Hazel dormouse	Manual extraction		PVJB01000696.1	US077 MusAve_scaffold_1386	Yes
Rodentia	Marmota himalayana	Himalayan marmot	Manual extraction		RAQP01001687.1	scaffold1687	Yes
Rodentia	Sigmodon hispidus	Hipsid cotton rat	Manual extraction		PVIH01001421.1	US029 SigHis_scaffold_2840	No
Rodentia	Rhizomys pruinosus	Hoary bamboo rat	Manual extraction		VZQC01005209.1	BR201808 Contig15151	No
Rodentia	Mus musculus	House mouse	NCBI	db_xref=CCDS:CCDS17316.1	NM_008366.3
Rodentia	Apodemus speciosus	Large Japanese field mouse	Manual extraction		BDUI01000942.1	scaffold: scaffold_942	Yes
Rodentia	Jaculus jaculus	Lesser Egyptian jerboa	NCBI	db_xref=GeneID:101610470	XM_004667021.1
Rodentia	Perognathus longimembris	Little pocket mouse	Manual extraction		RJWR010014865.1	BS65 PerPac_flattened_line_29705	Yes
Rodentia	Chinchilla lanigera	Long tailed chinchilla	NCBI	db_xref=GeneID:102015133	XM_005386770.1
Rodentia	Zapus hudsonius	Meadow jumping mouse	Manual extraction		PVHP010011510.1	BS14 ZapHud_scaffold_23009	No
Rodentia	Peromyscus nudipes	Mexican deer mouse	Manual extraction		CABHPH010092838.1	contig: 257685	Yes
Rodentia	Meriones unguiculatus	Mongolian gerbil	NCBI	db_xref=GeneID:110545874	XM_021632288.1
Rodentia	Cavia tschudii	Montane guinea pig	Manual extraction		PVKK010004228.1	US050 CavTsc_scaffold_8453	No
Rodentia	Aplodontia rufa	Mountain beaver	Manual extraction		PVKS010012805.1	BS102 AprRuf_scaffold_25597	Yes
Rodentia	Octomys mimax	Mountain viscacha rat	Manual extraction		NDGM011153758.1	AO248 13252639	No	NDGM011031837.1	AO248 13107899	No
Rodentia	Ondatra zibethicus	Muskrat	Manual extraction		PVIU01008558.1	US110 OndZib_scaffold_17096	No
Rodentia	Heterocephalus glaber	Naked mole rat	NCBI	db_xref=GeneID:101720581	XM_004854936.2
Rodentia	Castor canadensis	North American beaver	NCBI	db_xref=GeneID:109691916	XM_020172197.1
Rodentia	Peromyscus maniculatus	North American deer mouse	NCBI	db_xref=GeneID:102917691	XM_006991823.1
Rodentia	Erethizon dorsatum	North American porcupine	Manual extraction		ML655375.1	214976 unplaced genomic scaffold scaffold27	Yes
Rodentia	Ctenodactylus gundi	Northern gundi	Manual extraction		PVKB01000637.1	US049 CteGun_scaffold_1270	Yes
Rodentia	Ellobius talpinus	Northern mole vole	Manual extraction		LOJH01001416.1	ElloTalpinus_01	No
Rodentia	Myocastor coypus	Nutria	Manual extraction		PVJA010027662.1	US051 MyoCoy_scaffold_55249	Yes
Rodentia	Peromyscus polionotus	Oldfield mouse	Manual extraction		CM010908.1	PO chromosome 6	Yes
Rodentia	Dipodomys ordii	Ord's kangaroo rat	NCBI	db_xref=GeneID:105989886	XM_013022140.1
Rodentia	Dinomys branickii	Pacarana	Manual extraction		PVLD010000475.1	US070 DinBra_scaffold_948	No
Rodentia	Dolichotis patagonum	Patagonian cavy	Manual extraction		PVJX010011736.1	US062 DolPat_scaffold_23451	No
Rodentia	Tympanoctomys barrerae	Plains viscacha rat	Manual extraction		NDGN011407297.1	AO245 42563577	Yes	NDGN011384541.1	AO245 42534851	Yes
Rodentia	Peromyscus melanophrys	Plateau mouse	Manual extraction		CABHPR010134937.1	contig: 255447	No
Rodentia	Microtus ochrogaster	Prairie vole	NCBI	db_xref=GeneID:101990691	XM_005370390.2
Rodentia	Dasyprocta punctata	Punctate agouti	Manual extraction		RJWM01000119.1	BS37 DasPun_flattened_line_236	Yes
Rodentia	Sciurus vulgaris	Red squirrel	Manual extraction		LR738619.1	chromosome: 9	Yes
Rodentia	Microtus oeconomus	Root vole	Manual extraction		VIIU01016107.1	LVR207A flattened_line_32199	No
Rodentia	Mus caroli	Ryukyu mouse	NCBI	db_xref=GeneID:110291180	XM_021158166.1
Rodentia	Microtus agrestis	Short tailed field vole	Manual extraction		LR763360.1	scaffold: scf_395	Yes
Rodentia	Mus pahari	Shrew mouse	NCBI	db_xref=GeneID:110320556	XM_021196629.1
Rodentia	Ctenomys sociabilis	Social tuco tuco	Manual extraction		PVKA01018184.1	BS34 CteSoc_scaffold_36323	Yes
Rodentia	Xerus inauris	South African ground squirrel	Manual extraction		PVHX01014643.1	US057 XerIna_scaffold_29262	Yes
Rodentia	Pedetes capensis	South African springhare	Manual extraction		VMDO01011571.1	US022 PedCap__flattened_line_23109	Yes
Rodentia	Onychomys torridus	Southern grasshopper mouse	Manual extraction		PVIT010000626.1	US017 OnyTor_scaffold_1242	Yes
Rodentia	Mastomys coucha	Southern multimammate mouse	NCBI	db_xref=GeneID:116094798	XM_031376265.1
Rodentia	Dipodomys stephensi	Stephen's kangaroo rat	Manual extraction		PVHN010030033.1	BS19 DipSte_scaffold_60018	Yes
Rodentia	Mus spicilegus	Steppe mouse	Ensembl		ENSMSIG00000011366
Rodentia	Peromyscus attwateri	Texas deer mouse	Manual extraction		CABHPP010112293.1	contig: 257954	No
Rodentia	Ictidomys tridecemlineatus	Thirteen lined ground squirrel	NCBI	db_xref=GeneID:101967608	XM_005336531.1
Rodentia	Ellobius lutescens	Transcaucasian mole vole	Manual extraction		LOEQ01002768.1	ElloLutescens_01	Yes
Rodentia	Nannospalax galili	Upper Galilee Mountains blind mole-rat	NCBI	db_xref=GeneID:103746951	XM_008849232.1
Rodentia	Marmota vancouverensis	Vancouver marmot	Manual extraction		ML555395.1:608005-608154	RANI-1049 unplaced genomic scaffold scaffold695	Yes
Rodentia	Peromyscus leucopus	White footed mouse	NCBI	db_xref=GeneID:114707177	XM_028889841.1
Rodentia	Phodopus sungorus	Winter white dwarf hamster	Manual extraction		MCBN011428169.1	SBHNorthAmerica	Yes
Rodentia	Graphiurus murinus	Woodland dormouse	Manual extraction		PVLC010003788.1	US067 GraMur_scaffold_7555	No	PVLC010036825.1	US067 GraMur_scaffold_73581	Yes
Rodentia	Marmota flaviventris	Yellow bellied marmot	NCBI	db_xref=GeneID:114108235	XM_027955862.1
Scandentia	Tupaia chinensis	Chinese tree shrew	NCBI	db_xref=GeneID:102478615	XM_006153123.1
Scandentia	Tupaia tana	Large treeshrew	Manual extraction		RJWV010014461.1	BS70 TupTan_flattened_line_28903	No
Sirenia	Trichechus manatus latirostris	Florida manatee	NCBI	db_xref=GeneID:101360180	XM_004386851.2
Tubulidentata	Orycteropus afer	Aardvark	NCBI	db_xref=GeneID:103201720	XM_007946456.1

## Sheet: CD274
Order	Species name	Common name	Source	db_xref	Gene	Contig/Scafold/Protein id	Reverse transcribed	Gene	Contig/Scafold	Reverse transcribed	Gene	Contig/Scafold	Reverse transcribed	Gene	Contig/Scafold	Reverse transcribed	Gene	Contig/Scafold	Reverse transcribed
Afrosoricida	Chrysochloris asiatica	Cape golden mole	NCBI	db_xref=GeneID:102815340	XM_006863840.1
Afrosoricida	Echinops telfairi	Lesser hedgehog tenrec	NCBI	db_xref=GeneID:101638599	XM_013005644.1
Afrosoricida	Microgale talazaci	Talzac's schrew tenrec	Manual extraction		PVJH01013532.1	US118 MicTal_scaffold_27053	No
Artiodactyla	Syncerus caffer	African buffalo	Manual extraction		CADEAB010000033.1	contig: Contig32	Yes
Artiodactyla	Vicugna pacos	Alpaca	Manual extraction		NW_021964161.1	Carlotta (AHFN-0088) chromosome 4 unlocalized genomic scaffold, VicPac3.1 ScfyRBE_2524;HRSCAF=3684	No
Artiodactyla	Bison bison	American bison	Ensembl		ENSBBBG00000015809
Artiodactyla	Balaenoptera bonaerensis	Antarctic minke whale	Manual extraction		DF489721.1	contig: scaffold92695	No
Artiodactyla	Camelus dromedarius	Arabian camel	NCBI	db_xref=GeneID:105100414	XM_010993429.2
Artiodactyla	Camelus bactrianus	Bactrain camel	NCBI	db_xref=GeneID:105073406	XM_010960629.1
Artiodactyla	Lipotes vexillifer	Baiji	NCBI	db_xref=GeneID:103069737	XM_007454522.1
Artiodactyla	Ammotragus lervia	Barbary sheep	Manual extraction		NIVO01019880.1	NAZ scaffold2551_len624282_cov72	Yes
Artiodactyla	Delphinapterus leucas	Beluga whale	NCBI	db_xref=GeneID:111174654	XM_022573642.2
Artiodactyla	Pseudois nayaur	Bharal	Manual extraction		NIZD01171468.1	QHXNZ scaffold54423	Yes
Artiodactyla	Ovis canadensis	Bighorn sheep	Manual extraction		PVIS010023988.1	BS48 OviCan_scaffold_47906	Yes
Artiodactyla	Muntiacus crinifrons	Black muntjac	Manual extraction		SJXS01011729.1	BMJ-hj 000017F_pilon	Yes
Artiodactyla	Balaenoptera musculus	Blue whale	Manual extraction		CM020946.1	JJ_BM4_2016_0621 chromosome 6	Yes
Artiodactyla	Connochaetes taurinus	Blue wildebeest	Manual extraction		SJXO01000317.1	BWD-738 scaffold317_size807459	Yes
Artiodactyla	Redunca redunca	Bohar reedbuck	Manual extraction		SJYQ01002598.1	BHR-557 scaffold7095_len964014_cov101	Yes
Artiodactyla	Tragelaphus eurycerus	Bongo	Manual extraction		SJYI010217977.1	BNG-9162 scaffold218004	No	SJYI010241893.1	BNG-9162 scaffold241922
Artiodactyla	Inia geoffrensis	Boutu	Manual extraction		RJWO010009546.1	BS63 IniGeo_flattened_line_19037	No
Artiodactyla	Sylvicapra grimmia	Bush duiker	Manual extraction		SJYH01002496.1	CMD-5126 tarseq_6627	Yes
Artiodactyla	Bos taurus	Cattle	NCBI	db_xref=BGD:BT16220,GeneID:533834,VGNC:VGNC:27019	NM_001163412.1
Artiodactyla	Cervus hanglu	Central asian red deer	Manual extraction		CM021220.1	CEY-2017 chromosome 29	Yes
Artiodactyla	Catagonus wagneri	Chacoan peccary	Ensembl		ENSCWAG00000021014
Artiodactyla	Moschus berezovskii	Chinese forest musk deer	Manual extraction		SGQJ01002685.1	16779	No
Artiodactyla	Hydropotes inermis	Chinese water deer	Manual extraction		SPDZ01001151.1	ZZ2017 12738	No
Artiodactyla	Pantholops hodgsonii	Chiru	Manual extraction		NW_005817870.1	unplaced genomic scaffold, PHO1.0 Scaffold89	No
Artiodactyla	Tursiops truncatus	Common bottlenose dolphin	NCBI	db_xref=GeneID:101334500	XM_004313599.3
Artiodactyla	Tragelaphus oryx	Common eland	Manual extraction		SJYK013922787.1	CME-1477 43676903	No	SJYK013811987.1	CME-1477 43455291	Yes	SJYK013607531.1	CME-1477 43046369	Yes	SJYK013664349.1	CME-1477 43160011	No	SJYK013984483.1	CME-1477 43800297	No
Artiodactyla	Damaliscus lunatus	Common tsessebe	Manual extraction		SJXP01001034.1	CTB-792 scaffold1038_size924842	No
Artiodactyla	Ziphius cavirostris	Cuvier's beaked whale	Manual extraction		RJWS010014999.1	BS68 ZipCav_flattened_line_29978	No	RJWS010107283.1	BS68 ZipCav_flattened_line_214510	No
Artiodactyla	Capra hircus	Domestic goat	NCBI	db_xref=GeneID:102179284	XM_005683693.3
Artiodactyla	Ovis aries	Domestic sheep	NCBI	db_xref=GeneID:101115003	XM_004004362.4
Artiodactyla	Bos grunniens	Domestic yak	Manual extraction		ENSBGRG00000006097
Artiodactyla	Capreolus pygargus	Eastern roe deer	Manual extraction		SNSB01003675.1	NDHX00028 Scaffold18308	Yes
Artiodactyla	Alces alces	Eurasian elk	Not available
Artiodactyla	Balaenoptera physalus	Fin whale	Manual extraction		SGJD01005486.1	FinWhale-01 scaffold7235	No
Artiodactyla	Bos frontalis	Gayal	Manual extraction		RBVW01000173.1	breed Nagaland scaffold173	No
Artiodactyla	Oryx gazella	Gemsbok	Manual extraction		RAWW01006468.1	OR4864 scaffold421	No
Artiodactyla	Litocranius walleri	Gerenuk	Manual extraction		SJYG01000845.1	GRK-570 scaffold839_size1514193	No
Artiodactyla	Nanger granti	Grant's gazelle	Manual extraction		SJYD01050569.1	GTG-3714 tarseq_2331	Yes
Artiodactyla	Tragelaphus strepsiceros	Greater kudu	Manual extraction		SJYU01002746.1	GTK-544 tarseq_66996	Yes
Artiodactyla	Eschrichtius robustus	Grey whale	Manual extraction		NIPP01004381.1	ER-14-168 kmer60-min500.11754019	No
Artiodactyla	Phocoena phocoena	Harbour porpoise	Manual extraction		PKGA01136485.1	ScshVNz_4484	Yes
Artiodactyla	Tragelaphus scriptus	Harnessed bushbuck	Manual extraction		SJXY01002293.1	BUB-555 scaffold3922_len445311_cov79	Yes
Artiodactyla	Cephalophus harveyi	Harvey's duiker	Manual extraction		SJYT01080194.1	HVD-549 scaffold1935_size369450	Yes
Artiodactyla	Hippopotamus amphibius	Hippopotamus	Manual extraction		PVJP02910482.1	BS01 ScHSfme_924948;HRSCAF=982748	Yes
Artiodactyla	Beatragus hunteri	Hirola	Manual extraction		PVKQ01008077.1	BS46 BeaHun_scaffold_16110	No
Artiodactyla	Megaptera novaeangliae	Humpback whale	Manual extraction		RYZJ01001376.1	breed North Atlantic isolate ASU/GRON-1 ScjyzU5_39	Yes
Artiodactyla	Aepyceros melampus	Impala	Manual extraction		SJXQ01001842.1	IMP-100 tarseq_11840	Yes
Artiodactyla	Axis porcinus	Indian hog deer	Manual extraction		QQTR01123778.1	Zoohd001 scaffold_62592	No
Artiodactyla	Muntiacus muntjak	Indian muntjac	Manual extraction		CM018501.1	UTSW_UCB_Mm chromosome 1	Yes
Artiodactyla	Tursiops aduncus	Indo Pacific bottlenose dolphin	Manual extraction		NCQN01000106.1	CRI000098 scaffold_102	No
Artiodactyla	Sousa chinensis	Indo Pacific humpback dolphin	Manual extraction		RWJT01010172.1	SCSF scaffold71	Yes
Artiodactyla	Platanista minor	Indus river dolphin	Manual extraction		RJWK010017285.1	BS66 PlaMin_flattened_line_34542	Yes
Artiodactyla	Tragulus javanicus	Java mouse deer	Manual extraction		PVHZ020000371.1	US108 ScTR3Pl_362;HRSCAF=33587	Yes
Artiodactyla	Madoqua kirkii	Kirk's dik dik	Manual extraction		SJYC01115535.1	KDD-541 tarseq_1597_3	Yes
Artiodactyla	Oreotragus oreotragus	Klipspringer	Manual extraction		SJYX01019008.1	KSP-560 tarseq_3618	Yes
Artiodactyla	Pontoporia blainvillei	La Plata dolphin	Manual extraction		PGGH01008909.1	BP203 contig9032	Yes	PGGH01059731.1	BP203 contig60655	No
Artiodactyla	Tragelaphus imberbis	Lesser kudu	Manual extraction		SJYM01000874.1	LEK-543 tarseq_92964	Yes
Artiodactyla	Tragulus kanchil	Lesser mouse deer	Manual extraction		SJXW01031947.1	LMD-DV tarseq_931	No	SJXW01013912.1	LMD-DV tarseq_1269	No	SJXW01102548.1	LMD-DV tarseq_62671	Yes
Artiodactyla	Globicephala melas	Long finned pilot whale	NCBI	db_xref=GeneID:115863870	XM_030877119.1
Artiodactyla	Giraffa tippelskirchi	Masai giraffe	Manual extraction		LVKQ01079920.1	MA1 scaffold2328b40643e789779_37	No
Artiodactyla	Philantomba maxwellii	Maxwell's duiker	Manual extraction		SJYS01007237.1	MXD-5126 tarseq_22318	Yes
Artiodactyla	Balaenoptera acutorostrata	Minke whale	NCBI	db_xref=GeneID:103015394	XM_007182198.1
Artiodactyla	Oreamnos americanus	Mountain goat	Manual extraction		WJNR01001521.1	splAK2016 ScXtcTc_1523;HRSCAF=125372	Yes
Artiodactyla	Tragelaphus buxtoni	Mountain nyala	Manual extraction		SJYJ010292100.1	MTN-9119 scaffold292134	No	SJYJ010314495.1	MTN-9119 scaffold314530	Yes
Artiodactyla	Odocoileus hemionus	Mule deer	Manual extraction		RCHL01008306.1	MD92 scaffold8306	Yes
Artiodactyla	Neophocaena asiaeorientalis	Narrow ridged finless porpoise	NCBI	db_xref=GeneID:112392495	XM_024734233.1
Artiodactyla	Monodon monoceros	Narwhal	NCBI	db_xref=GeneID:114884787	XM_029204003.1
Artiodactyla	Hemitragus hylocrius	Nilgiri tahr	Manual extraction		PVJR01001392.1	BS50 HemHyl_scaffold_2768	Yes
Artiodactyla	Eubalaena japonica	North Pacific right whale	Manual extraction		RJWP010001312.1	BS61 EubJap_flattened_line_2618	No
Artiodactyla	Giraffa camelopardalis	Northern giraffe	Manual extraction		SJXV01009986.1	GFE-hd scaffold404	Yes
Artiodactyla	Okapia johnstoni	Okapi	Manual extraction		LVCL010144271.1	scaffold8441_26	Yes
Artiodactyla	Orcinus orca	Orca	NCBI	db_xref=GeneID:101275869	XM_004279110.2
Artiodactyla	Ourebia ourebi	Oribi	Manual extraction		SJXZ013396771.1	ORB-4223 198701738	No	SJXZ013276377.1	ORB-4223 198460948	Yes	SJXZ013360730.1	ORB-4223 198629654	No
Artiodactyla	Lagenorhynchus obliquidens	Pacific white sided dolphin	NCBI	db_xref=GeneID:113620106	XM_027105816.1
Artiodactyla	Elaphurus davidianus	Pere David's deer	Manual extraction		JRFZ01178120.1	breed Woburn Abbey isolate Dafeng scaffold110	No
Artiodactyla	Sus scrofa	Pig	NCBI	db_xref=GeneID:574058,VGNC:VGNC:86404	NM_001025221.1
Artiodactyla	Antilocapra americana	Pronghorn	Manual extraction		PVKT020000545.1	BS35 ScwEJLR_521;HRSCAF=42893	Yes
Artiodactyla	Procapra przewalskii	Przewalski's gazelle	Manual extraction		SJYF01000202.1	PLG-pushi scaffold367_len9865628_cov166	No
Artiodactyla	Kogia breviceps	Pygmy sperm whale	Manual extraction		RJWL010013689.1	BS64 KogBre_flattened_line_27373	No
Artiodactyla	Cervus elaphus	Red deer	Manual extraction		CM008036.1	isolate Hungarian chromosome 29	Yes
Artiodactyla	Muntiacus reevesi	Reeves muntjac	Manual extraction		CM018493.1	UCam_UCB_Mr chromosome 19	No
Artiodactyla	Rangifer tarandus	Reindeer	Manual extraction		PVIN010004424.1	US061 RanTarSib_scaffold_8840	No
Artiodactyla	Neotragus pygmaeus	Royal antelope	Manual extraction		SJYV01031552.1	RAL-4837 tarseq_2290	Yes
Artiodactyla	Hippotragus niger	Sable antelope	Manual extraction		VHQK01014959.1	SB2152 Hip_nig_2_phX_scaffold15166	No
Artiodactyla	Saiga tatarica	Saiga antelope	Manual extraction		PVIK010005316.1	BS49 SaiTat_scaffold_10612	No
Artiodactyla	Capra sibirica	Siberian ibex	Manual extraction		NIYN02017055.1	CNS scaffold1114_len4480038_cov224	Yes
Artiodactyla	Moschus moschiferus	Siberian musk deer	Manual extraction		PVHU020000572.1	BS20 Scw3uUT_523;HRSCAF=68921_2	Yes
Artiodactyla	Tragelaphus spekii	Sitatunga	Manual extraction		SJYL010003968.1	STG-9200 tarseq_88610	Yes	SJYL011481531.1	STG-9200 tarseq_1529815	Yes	SJYL011727542.1	STG-9200 tarseq_1775866	Yes
Artiodactyla	Mesoplodon bidens	Sowerby's beaked whale	Manual extraction		PVJJ010019449.1	US080 MesBid_scaffold_38883	Yes	PVJJ010020875.1	US080 MesBid_scaffold_41735	Yes
Artiodactyla	Physeter catodon	Sperm whale	NCBI	db_xref=GeneID:102983573	XM_007118169.3
Artiodactyla	Antidorcas marsupialis	Springbok	Manual extraction		SJYB01002054.1	SGB-9149 tarseq_28471	Yes
Artiodactyla	Raphicerus campestris	Steenbok	Manual extraction		SJYW01054480.1	SNB-1993 tarseq_91187	Yes
Artiodactyla	Neotragus moschatus	Suni	Manual extraction		SJYA01001209.1	SUN-559 tarseq_30149	Yes
Artiodactyla	Eudorcas thomsonii	Thomson's gazzelle	Manual extraction		SJYE01001565.1	TMG-4057 scaffold3261	No
Artiodactyla	Phocoena sinus	Vaquita	NCBI	db_xref=GeneID:116755823	XM_032635785.1
Artiodactyla	Bubalus bubalis	Water buffalo	NCBI	db_xref=GeneID:102412930	NM_001290917.1
Artiodactyla	Kobus ellipsiprymnus	Waterbuck	Manual extraction		SJYR01000248.1	DFW-375 scaffold249_size1287501	Yes
Artiodactyla	Capreolus capreolus	Western roe deer	Manual extraction		CCMK010012315.1	genome assembly kmer631, contig DEER_K63_SCAFFOLD12315	No
Artiodactyla	Przewalskium albirostris	White lipped deer	Manual extraction		SJXR01001859.1	WLD-bcl scaffold2610_len2491269_cov132	Yes
Artiodactyla	Odocoileus virginianus	White tailed deer	NCBI	db_xref=GeneID:110146879	XM_020907947.1
Artiodactyla	Camelus ferus	Wild bactrian camel	Manual extraction		CM020771.1	YT-003-E chromosome 4	Yes
Artiodactyla	Capra aegagrus	Wild goat	Manual extraction		CM003221.1	BamuBGIKM chromosome 8	Yes
Artiodactyla	Bos mutus	Wild yak	NCBI	db_xref=GeneID:102277853	XM_005891359.1
Artiodactyla	Bos indicus	Zebu	NCBI	db_xref=GeneID:109562902	XM_019965989.1
Carnivora	Lycaon pictus	African wild dog	Manual extraction		CM007565.1	South Africa Ananku chromosome 1	No
Carnivora	Mellivora capensis	American badger	Manual extraction		PISX010001025.1	BS25 MelCap_flattened_line_2046	Yes
Carnivora	Ursus americanus	American black bear	Manual extraction		LZNR01050329.1	MABB319796 Contig50849	No	LZNR01013898.1	MABB319796 Contig13905	Yes
Carnivora	Neovison vison	American mink	Ensembl		ENSNVIG00000006775
Carnivora	Arctocephalus gazella	Antarctic fur seal	Manual extraction		CAAAJK010000018.1	contig: ScWAj4l_18_HRSCAF=239	Yes
Carnivora	Vulpes lagopus	Arctic fox	Manual extraction		PISU010002257.1	US066 VulLag_flattened_line_4509	No
Carnivora	Paradoxurus hermaphroditus	Asian palm civet	Manual extraction		PITB01011861.1	BSD07 ParHer_flattened_line_23695	Yes
Carnivora	Ursus americanus	Asiatic black bear	Manual extraction		WEIE01000050.1	TBB2019 Scaffold00050	No
Carnivora	Mungos mungo	Banded mongoose	Manual extraction		PISW01002782.1	US063 MunMun_flattened_line_5561	Yes
Carnivora	Felis nigripes	Black footed cat	Manual extraction		PISY01003738.1	BS47 FelNig_flattened_line_7460	Yes
Carnivora	Ursus arctos	Brown bear	NCBI	db_xref=GeneID:113270154	XM_026519230.1
Carnivora	Zalophus californianus	California sea lion	NCBI	db_xref=GeneID:113934563	XM_027615822.1
Carnivora	Lynx canadensis	Canada Lynx	NCBI	db_xref=GeneID:115499386	XM_030293261.2
Carnivora	Acinonyx jubatus	Cheetah	NCBI	db_xref=GeneID:106968142	XM_015064482.2
Carnivora	Puma concolor	Cougar	NCBI	db_xref=GeneID:112868681	XM_025931657.1
Carnivora	Canis lupus dingo	Dingo	NCBI	db_xref=GeneID:112644818	XM_025423515.2
Carnivora	Canis lupus familiaris	Dog	NCBI	db_xref=GeneID:484186,VGNC:VGNC:38942	NM_001291972.1
Carnivora	Felis catus	Domestic cat	NCBI	db_xref=GeneID:100127110	XM_006939039.2
Carnivora	Helogale parvula	Dwarf mongoose	Manual extraction		PJEM01001785.1	US063 MunMun_flattened_line_5561	No
Carnivora	Lutra lutra	Eurasian otter	Manual extraction		LR738415.1	chromosome: 13	Yes
Carnivora	Mustela putorius	European polecat	Manual extraction		NW_004569261.1	ID#1420 breed Sable unplaced genomic scaffold, MusPutFur1.0 scaffold00120	Yes
Carnivora	Mustela putorius furo	Ferret	NCBI	db_xref=GeneID:101694355	XM_013063366.1
Carnivora	Cryptoprocta ferox	Fossa	Manual extraction		PJEU01007868.1	BS36 CryFer_flattened_line_15728	No
Carnivora	Pteronura brasiliensis	Giant otter	Manual extraction		PJEN01001615.1	BS51 PteBra_flattened_line_3213	Yes
Carnivora	Ailuropoda melanoleuca	Giant panda	NCBI	db_xref=GeneID:100481858	XM_011230394.3
Carnivora	Halichoerus grypus	Grey seal	Manual extraction		JAAXOB010005663.1	241Hg scf7180000029953	No
Carnivora	Canis lupus	Grey wolf	Manual extraction		VAWD01000001.1	breed Chinese wolf isolate RKW13451 Clup_scaff_1	No
Carnivora	Phoca vitulina	Harbour seal	NCBI	db_xref=GeneID:116646702	XM_032427602.1
Carnivora	Neomonachus schauinslandi	Hawaiian monk seal	Manual extraction		NINY01007731.1	Super-Scaffold_38	No
Carnivora	Mellivora capensis	Honey badger	Manual extraction		PISX010001025.1	BS25 MelCap_flattened_line_2046	Yes
Carnivora	Lynx pardinus	Iberian lynx	Manual extraction		CAAGRJ010004511.1	contig: lp23s10459	No
Carnivora	Panthera onca	Jaguar	Manual extraction		PISV01001704.1	BS21 PanOnc_flattened_line_3403	No
Carnivora	Panthera pardus	Leopard	NCBI	db_xref=GeneID:109275496	XM_019463729.1
Carnivora	Prionailurus bengalensis	Leopard cat	Manual extraction		BIMV01054981.1	No61 DNA, Prbe_54981	Yes
Carnivora	Panthera leo	Lion	Ensembl		ENSPLOG00000019211
Carnivora	Suricata suricatta	Meerkat	NCBI	db_xref=GeneID:115276453	XM_029920485.1
Carnivora	Lontra canadensis	North American river otter	NCBI	db_xref=GeneID:116872959	XM_032866496.1
Carnivora	Mirounga angustirostris	Northern elephant seal	Manual extraction		PITE01005919.1	BS05 MirAng_flattened_line_11806	Yes
Carnivora	Callorhinus ursinus	Northern fur seal	Manual extraction		KZ836332.1	GAN/ISIS: 27379988/994484 unplaced genomic scaffold scaffold243	No
Carnivora	Odobenus rosmarus divergens	Pacific walrus	NCBI	db_xref=GeneID:101378489	XM_012565100.1
Carnivora	Ursus maritimus	Polar bear	NCBI	db_xref=GeneID:103663205	XM_008690905.1
Carnivora	Vulpes vulpes	Red fox	NCBI	db_xref=GeneID:112922152	XM_026001626.1
Carnivora	Ailurus fulgens	Red panda	Manual extraction		LNAC01000716.1	RP43 red-panda_000715	Yes
Carnivora	Martes zibellina	Sable	Manual extraction		RDFD01007092.1	GKM scaffold_215	No
Carnivora	Enhydra lutris	Sea otter	NCBI	db_xref=GeneID:111153609	XM_022512735.1
Carnivora	Mirounga leonina	Southern elephant seal	NCBI	db_xref=GeneID:118026352]	XM_035029158.1
Carnivora	Crocuta crocuta	Spotted hyena	Manual extraction		VOAJ01002527.1	KB4526 scaffold41	No
Carnivora	Eumetopias jubatus	Steller sea lion	NCBI	db_xref=GeneID:114219747	XM_028117331.1
Carnivora	Mustela erminea	Stoat	NCBI	db_xref=GeneID:116570401	XM_032307499.1
Carnivora	Hyaena hyaena	Striped hyena	Manual extraction		PEQU01000052.1	Hyena2069 scaffold_51	No
Carnivora	Panthera tigris	Tiger	NCBI	db_xref=GeneID:102949251	XM_007094152.1
Carnivora	Leptonychotes weddellii	Weddell seal	Manual extraction		NW_006383893.1	WS11-02 unplaced genomic scaffold, LepWed1.0 scaffold00853	No
Carnivora	Spilogale gracilis	Western spotted skunk	Manual extraction		PITA01000981.1	US072 SpiGra_flattened_line_1959	Yes
Carnivora	Gulo gulo	Wolverine	Manual extraction		CYRY02026031.1	contig: scaffold342	Yes
Chiroptera	Mormoops blainvillei	Antillean ghost faced bat	Manual extraction		PVJD01010416.1	US096 MorMeg_scaffold_20815	No
Chiroptera	Eptesicus fuscus	Big brown bat	NCBI	db_xref=GeneID:103289151	XM_028150576.1_XP
Chiroptera	Pteropus alecto	Black flying fox	NCBI	db_xref=GeneID:102880872	XM_006918377.3
Chiroptera	Myotis brandtii	Brandt's bat	NCBI	db_xref=GeneID:102254061	XM_005861330.2
Chiroptera	Tadarida brasiliensis	Brazilian free tailed bat	Manual extraction		PVIG010008592.1	US034 TadBra_scaffold_17176	No
Chiroptera	Macrotus californicus	California big eared bat	Manual extraction		VMDR010051389.1	US035 MacCal__line_102710	No	VMDR010059120.1	US035 MacCal__line_118168	No	VMDR010234215.1	US035 MacCal__line_468236	Yes
Chiroptera	Hipposideros galeritus	Cantor's roundleaf bat	Manual extraction		PVLB01002547.1	US101 HipGal_scaffold_4939	Yes
Chiroptera	Rhinolophus sinicus	Chinese rufous horseshoe bat	Manual extraction		NW_017738969.1	Zhonghua_01 unplaced genomic scaffold, ASM188883v1	Yes
Chiroptera	Pipistrellus pipistrellus	Common pipistrelle	Manual extraction		PVIQ01005793.1	US040 PipPip_scaffold_11576	No
Chiroptera	Desmodus rotundus	Common vampire bat	NCBI	db_xref=GeneID:112302711	XM_024558257.1
Chiroptera	Myotis davidii	David's myotis	NCBI	db_xref=GeneID:102769396	XM_006761603.2
Chiroptera	Rousettus aegyptiacus	Egyptian fruit bat	NCBI	db_xref=GeneID:107507295	XM_016138357.1
Chiroptera	Nycticeius humeralis	Evening bat	Manual extraction		VMDQ010009983.1	US023 NycHum__flattened_line_19953	Yes
Chiroptera	Hipposideros armiger	Great roundleaf bat	NCBI	db_xref=GeneID:109394562	XM_019664727.1
Chiroptera	Noctilio leporinus	Greater bulldog bat	Manual extraction		PVIW01009786.1	US093 NocLep_scaffold_19553	Yes	PVIW01008247.1	US093 NocLep_scaffold_16481	Yes
Chiroptera	Rhinolophus ferrumequinum	Greater horseshoe bat	NCBI	db_xref=GeneID:117032458	XM_033124011.1
Chiroptera	Myotis myotis	Greater mouse eared bat	Manual extraction		PVIZ010003554.1	US100 MyoMyo_scaffold_7091	Yes
Chiroptera	Micronycteris hirsuta	Hairy big eared bat	Manual extraction		PVJI01011608.1	US037 MicHir_scaffold_23205	Yes
Chiroptera	Aeorestes cinereus	Hoary bat	Manual extraction		JAAGEH010002209.1	Cryan_1219 292432	No
Chiroptera	Megaderma lyra	Indian false vampire bat	Manual extraction		PVJL010004602.1	US036 MegLyr_scaffold_9200	Yes
Chiroptera	Pteropus giganteus	Indian flying fox	Manual extraction		CACVBW010000302.1	contig: scaff2links_dag_48	Yes
Chiroptera	Artibeus jamaicensis	Jamaican fruit bat	Manual extraction		PVKR01024698.1	US092 ArtJam_scaffold_49352	No	PVKR01023864.1	US092 ArtJam_scaffold_47685	No
Chiroptera	Craseonycteris thonglongyai	Kitti's hog nosed bat	Manual extraction		PVKE010070437.1	US097 CraTho_scaffold_140747	Yes	PVKE010004442.1	US097 CraTho_scaffold_8872	Yes
Chiroptera	Pteropus vampyrus	Large flying fox	NCBI	db_xref=GeneID:105303171	XM_011376645.2
Chiroptera	Eonycteris spelaea	Lesser dawn bat	Manual extraction		PUFA01000031.1	SIG01 000030F	No
Chiroptera	Cynopterus brachyotis	Lesser short nosed fruit bat	Manual extraction		SSHV01001260.1	CB-01 scaffold5660_cov87	No
Chiroptera	Myotis lucifugus	Little brown bat	NCBI	db_xref=GeneID:102421288	XM_023758428.1
Chiroptera	Murina aurata	Little tube nosed bat	Manual extraction		PVJC01021398.1	US074 MurFea_scaffold_42787	No
Chiroptera	Macroglossus sobrinus	Long tounged fruit bat	Manual extraction		PVKZ01000600.1	US102 MacSob_scaffold_1119	Yes
Chiroptera	Miniopterus natalensis	Natal long fingered bat	NCBI	db_xref=GeneID:107538149	XM_016214307.1
Chiroptera	Phyllostomus discolor	Pale spear nosed bat	NCBI	db_xref=GeneID:114505992	XM_028523557.1
Chiroptera	Antrozous pallidus	Pallid bat	Manual extraction		VMDP01007787.1	US032 AntPal__flattened_line_15566	Yes
Chiroptera	Pteronotus parnellii	Parnell's mustached bat	Manual extraction		AWGZ01388829.1	PP_contig_418941	No
Chiroptera	Lasiurus borealis	Red bat	Manual extraction		PVJN01026777.1	US024 LasBor_scaffold_53542	No
Chiroptera	Miniopterus schreibersii	Schreiber's long fingered	Manual extraction		PVJG01011439.1	US075 MinSch_scaffold_22861	No
Chiroptera	Carollia perspicillata	Seba's short tailed bat	Manual extraction		PVKM010001487.1	US073 CarPer_scaffold_2968	Yes
Chiroptera	Eidolon helvum	Straw coloured fruit bat	Manual extraction		KE818044.1	EH_scaffold_119097	No
Chiroptera	Tonatia saurophila	Stripe headed round eared bat	Manual extraction		PVIA01008618.1	US038 TonSau_scaffold_17220	No
Chiroptera	Anoura caudifer	Tailed tailless bat	Manual extraction		PVKU01008436.1	US021 AnoCau_scaffold_16844	No
Cingulata	Dasypus novemcinctus	Nine banded armadillo	NCBI	db_xref=GeneID:101414633	XM_023588445.1
Cingulata	Chaetophractus vellerosus	Screaming hairy armadillo	Manual extraction		PVKH010027616.1	US068 ChaVel_scaffold_55218	No
Cingulata	Tolypeutes matacus	Southern three banded armadillo	Manual extraction		PVIB010000123.1	US073 TolMat_scaffold_244	No
Dasyuromorphia	Thylacinus cynocephalus	Thylacine	Manual extraction		VAHE01002272.1	PY-MV-C5757 Tcyn_scaff_2272	No
Dasyuromorphia	Sarcophilus harrisii	Tasmanian devil	NCBI	db_xref=GeneID:100920966	XM_012544069.3
Dermoptera	Galeopterus variegatus	Sunda flying lemur	Not available
Diprotodontia	Trichosurus vulpecula	Common brush tail possum	Manual extraction		CM021913.1	mTriVul1 chromosome 9	No
Diprotodontia	Vombatus ursinus	Common wombat	NCBI	db_xref=GeneID:114043693	XM_027862782.1
Didelphimorphia	Monodelphis domestica	Grey short tailed opossum	NCBI	db_xref=GeneID:100018006	XM_007499542.1
Diprotodontia	Phascolarctos cinereus	Koala	NCBI	db_xref=GeneID:110221607	XM_021006312.1
Diprotodontia	Gymnobelideus leadbeateri	Leadbeaters possum	Manual extraction		WOXC01010398.1	B50252 contig_7997	No
Eulipotyphla	Sorex araneus	Common shrew	Not available
Eulipotyphla	Scalopus aquaticus	Eastern mole	Not available
Eulipotyphla	Erinaceus europaeus	European hedgehog	NCBI	db_xref=GeneID:103126702	XM_016194550.1
Eulipotyphla	Condylura cristata	Star nosed mole	Not available
Hyracoidea	Procavia capensis	Rock hyrax	Manual extraction		PVIO02825640.1	US060 ScHvXvP_826924;HRSCAF=1046096	No
Hyracoidea	Heterohyrax brucei	Yellow spotted hyrax	Manual extraction		PVJQ01007372.1	US064 HetBruBak_scaffold_14738	Yes
Lagomorpha	Ochotona princeps	American pika	NCBI	db_xref=GeneID:101523380	XM_004591818.1
Lagomorpha	Oryctolagus cuniculus	European rabbit	NCBI	db_xref=GeneID:100357106	XM_008255121.2
Lagomorpha	Lepus timidus	Mountain hare	Manual extraction		CM019676.1	LTM.BIO.3104 ecotype Ireland chromosome 8	Yes
Lagomorpha	Lepus americanus	Snowshoe hare	Manual extraction		PVJM010144813.1	BS55 LepAme_scaffold_289503	No	PVJM010089833.1	BS55 LepAme_scaffold_179595	No	PVJM010279263.1	BS55 LepAme_scaffold_558304	No
Macroscelidea	Elephantulus edwardii	Cape elephant shrew	NCBI	db_xref=GeneID:102856111	XM_006881360.1
Monotremata	Ornithorhynchus anatinus	Platypus	Ensembl		ENSOANG00000044103
Perissodactyla	Tapirus indicus	Asiatic tapir	Manual extraction		PVIE01002781.1	BS100 TapInd_scaffold_5535	Yes
Perissodactyla	Diceros bicornis	Black rhinoceros	Manual extraction		PVJY020000156.1	BS38 Sc7dOMt_155;HRSCAF=23387	Yes	PVJM010021464.1	BS55 LepAme_scaffold_42902	No
Perissodactyla	Tapirus terrestris	Brazilian tapir	Manual extraction		PVID01002850.1	BS40 TapTer_scaffold_5696	No
Perissodactyla	Equus asinus	Donkey	NCBI	db_xref=GeneID:106843625	XM_014860732.1
Perissodactyla	Equus caballus	Horse	NCBI	db_xref=GeneID:100051703	XM_001492842.6
Perissodactyla	Equus przewalskii	Przewalski's horse	NCBI	db_xref=GeneID:103554263	XM_008525239.1
Perissodactyla	Ceratotherium simum	Southern white rhinoceros	Manual extraction		PEKH010004026.1	Ipuh scaffold4026	Yes
Perissodactyla	Dicerorhinus sumatrensis	Sumatran rhinoceros	Manual extraction		PEKH010004026.1	Ipuh scaffold4026	Yes
Pholidota	Manis pentadactyla	Chinese pangolin	Manual extraction		KN009193.1	MPE899 unplaced genomic scaffold Scaffold3585	Yes
Pholidota	Manis javanica	Sunda pangolin	Manual extraction		JSZB01004566.1	MP_PG03-UM SCAFFOLD5196	Yes
Pholidota	Phataginus tricuspis	Tree pangolin	Manual extraction		SOZM010006870.1	BS60 ManTri_flattened_line_13734	Yes
Pilosa	Myrmecophaga tridactyla	Giant anteater	Manual extraction		PVIY010017808.1	BS39 MyrTri_scaffold_35593	No
Pilosa	Choloepus hoffmanni	Hoffmann's two toed sloth	Manual extraction		KN176192.1	OR478-KB4484 unplaced genomic scaffold Scaffold17952	No
Pilosa	Choloepus didactylus	Southern two toed sloth	Manual extraction		PVKG010177002.1	US054 ChoDid_scaffold_353945	No	PVKG010206218.1	US054 ChoDid_scaffold_412367	Yes
Pilosa	Tamandua tetradactyla	Southern tamandua	Manual extraction		PVIF010013032.1	US055 TamTet_scaffold_26049	No
Primate	Colobus angolensis	Angola colobus	NCBI	db_xref=GeneID:105508453	XM_011937319.1
Primate	Daubentonia madagascariensis	Aye aye	Manual extraction		PVJZ01004826.1	BS11 DauMad_scaffold_9639	No	PVJZ01005638.1	BS11 DauMad_scaffold_11261	No	PVKG010179667.1	US054 ChoDid_scaffold_359275	No
Primate	Ateles geoffroyi	Black handed spider monkey	Manual extraction		PVHS01000040.1	BS17 AteGeo_scaffold_78	Yes
Primate	Eulemur macaco	Black lemur	Manual extraction		LGHX01000566.1	Harmonia scaffold551	Yes
Primate	Rhinopithecus bieti	Black snub nosed monkey	NCBI	db_xref=GeneID:108533064	XM_017877443.1
Primate	Eulemur flavifrons	Blue eyed black lemur	Manual extraction		LGHW01000568.1	Harlow scaffold551	Yes
Primate	Saimiri boliviensis boliviensis	Bolivian squirrel monkey	NCBI	db_xref=GeneID:101031473	XM_003928182.2
Primate	Plecturocebus donacophilus	Bolivian titi	Manual extraction		PVKP010003672.1	BS44 CalDon_scaffold_7337	No
Primate	Pan paniscus	Bonobo	NCBI	db_xref=GeneID:100984141	XM_003823378.4
Primate	Eulemur fulvus	Brown lemur	Manual extraction		PVJU010013636.1	BS10 EulFul_scaffold_27267	No
Primate	Otolemur garnettii	Bushbaby	NCBI	db_xref=GeneID:100958226	XM_012813296.2
Primate	Pan troglodytes	Common chimpanzee	NCBI	db_xref=GeneID:464981	XM_001140705.5
Primate	Callithrix jacchus	Common marmoset	NCBI	db_xref=GeneID:100415050	NM_001267747.1
Primate	Mirza coquereli	Coquerel's mouse lemur	Manual extraction		PVHQ01006761.1	BS13 MizCoq_scaffold_13504	No
Primate	Propithecus coquereli	Coquerel's sifaka	NCBI	db_xref=GeneID:105812837	XM_012647390.1
Primate	Macaca fascicularis	Crab eating macaque	NCBI	db_xref=GeneID:102145573	XM_005581779.2
Primate	Cercopithecus neglectus	De Brazza's monkey	Manual extraction		PVKI010003594.1	BS29 CertNeg_scaffold_7203	No	PVKI010055634.1	BS29 CertNeg_scaffold_111250	Yes
Primate	Mandrillus leucophaeus	Drill	NCBI	db_xref=GeneID:105545446	XM_011988392.1
Primate	Saguinus imperator	Emperor tamarin	Manual extraction		PVHO010007281.1	BS22 SagImp_scaffold_14548	Yes
Primate	Cheirogaleus medius	Fat tailed dwarf lemur	Manual extraction		VBSM01003204.1	cmid_1.0_TD ScMzzfj_3206;HRSCAF=117835	Yes
Primate	Trachypithecus francoisi	Francois' langur	NCBI	db_xref=GeneID:117098556	XM_033237275.1
Primate	Theropithecus gelada	Gelada	NCBI	db_xref=GeneID:112607850	XM_025359081.1
Primate	Rhinopithecus roxellana	Golden snub nosed monkey	NCBI	db_xref=GeneID:104663753	XM_010365083.2
Primate	Microcebus ravelobensis	Golden brown mouse lemur	Manual extraction		VSMG01146053.1	RMR55 scaffold44091	Yes	VSMG01002514.1	RMR55 scaffold19679	Yes
Primate	Prolemur simus	Greater bamboo lemur	Manual extraction		MPIZ01000164.1	strain KIAN8.4 scaffold164	Yes
Primate	Chlorocebus sabaeus	Green monkey	NCBI	db_xref=GeneID:103219482	XM_007969334.1
Primate	Microcebus murinus	Grey mouse lemur	NCBI	db_xref=GeneID:105856326	XM_012737934.2
Primate	Semnopithecus entellus	Hanuman langur	Manual extraction		PVII010020875.1	BS30 SemEnt_scaffold_41729	No
Primate	Homo sapiens	Human	NCBI	db_xref=CCDS:CCDS6464.1	NM_014143.4
Primate	Cebus albifrons	Humboldt's white fronted capuchin	Manual extraction		RJWJ010000882.1	BS62 IndInd_flattened_line_1760	No
Primate	Indri indri	Indri	Manual extraction		PVKJ010000237.1	BS31 CebAlb_scaffold_472	No
Primate	Macaca fuscata	Japanese macaque	Manual extraction		BFBW01040341.1	contig40341	No
Primate	Mandrillus sphinx	Mandrill	Manual extraction		SRPC01031052.1	Masph-2018 scaffold342	Yes
Primate	Alouatta palliata	Mantled howler monkey	Manual extraction		PVKV010004019.1	BS02 AloPal_scaffold_8028	Yes
Primate	Microcebus mittermeieri	Mittermeier's mouse lemur	Manual extraction		VSMH01019741.1	MBB011 scaffold13876	No
Primate	Aotus nancymaae	Nancy Ma's night monkey	NCBI	db_xref=GeneID:105718732	XM_012454541.2
Primate	Mirza zaza	Northern giant mouse lemur	Manual extraction		VSMD01141507.1	DLC2301 scaffold10292	No
Primate	Microcebus tavaratra	Northern rufous mouse lemur	Manual extraction		VSME01097960.1	RMR71 scaffold148	No
Primate	Nomascus leucogenys	Northern white cheeked gibbon	NCBI	db_xref=GeneID:100593818	XM_003273826.4
Primate	Papio anubis	Olive baboon	NCBI	db_xref=GeneID:100126721	XM_009188797.4
Primate	Erythrocebus patas	Patas monkey	Manual extraction		PVJV010004216.1	BS28 EryPat_scaffold_8428	Yes
Primate	Macaca nemestrina	Southern pig tailed macaque	Ensembl		ENSTSYG00000010129
Primate	Carlito syrichta	Pilippine tarsier	NCBI	db_xref=GeneID:105491854	XM_011758574.1
Primate	Nasalis larvatus	Proboscis monkey	Manual extraction		CM003004.1	Charlie chromosome align_Mm15	Yes
Primate	Pygathrix nemaeus	Red shanked douc langur	Manual extraction		PVHW010000358.1	BS24 PygNem_scaffold_714	Yes
Primate	Microcebus griseorufus	Reddish gray mouse Lemur	Manual extraction		VSMI01123647.1	RMR66 scaffold52909	No
Primate	Macaca mulatta	Rhesus macaque	NCBI	db_xref=GeneID:716043,VGNC:VGNC:70814	NM_001083889.1
Primate	Lemur catta	Ring tailed lemur	Manual extraction		PVHV01002686.1	BS26 LemCat_scaffold_5368	No
Primate	Hylobates moloch	Silvery gibbon	NCBI	db_xref=GeneID:116458777	XM_032138767.1
Primate	Nycticebus coucang	Slow loris	Manual extraction		PVIV010051169.1	BS32 NycCou_scaffold_102281	No
Primate	Cercocebus atys	Sooty mangabey	NCBI	db_xref=GeneID:105584085	XM_012056492.1
Primate	Pongo abelii	Sumatran orangutan	NCBI	db_xref=GeneID:100443891	XM_002819813.4
Primate	Sapajus apella	Tufted capuchin	NCBI	db_xref=GeneID:116559880	XM_032291063.1
Primate	Piliocolobus tephrosceles	Ugandan red colobus	NCBI	db_xref=GeneID:111543297	XM_023213172.1
Primate	Gorilla gorilla	Western gorilla	NCBI	db_xref=GeneID:101153873	XM_019033595.2
Primate	Cebus capucinus	White faced capuchin	NCBI	db_xref=GeneID:108288074	XM_017506854.1
Primate	Pithecia pithecia	White faced saki	Manual extraction		PVIP01006134.1	BS33 PitPit_scaffold_12261	Yes
Proboscidea	Loxodonta africana	African savanna elephant	NCBI	db_xref=GeneID:100675646	XM_010588054.2
Rodentia	Arvicanthis niloticus	African grass rat	NCBI	db_xref=GeneID:117693541	XM_034484267.1
Rodentia	Grammomys surdaster	African woodland thicket rat	NCBI	db_xref=GeneID:114618356	XM_028764067.1
Rodentia	Mus spretus	Algerian mouse	Manual extraction		CM004113.1	strain SPRET/EiJ chromosome 19	No
Rodentia	Marmota marmota	Alpine marmot	NCBI	db_xref=GeneID:107148237	XM_015492864.1
Rodentia	Urocitellus parryii	Arctic ground squirrel	NCBI	db_xref=GeneID:113184693	XM_026391501.1
Rodentia	Peromyscus aztecus	Aztec mouse	Manual extraction		CABHPQ010114932.1	contig: 425303	No	CABHPQ010060705.1	contig: 363039	No	CABHPQ010156963.1	contig: 467916	No
Rodentia	Myodes glareolus	Bank vole	Manual extraction		LR761970.1	scaffold: scf_126	No
Rodentia	Rattus rattus	Black rat	Manual extraction		CM021549.1	New Zealand chromosome 2	No
Rodentia	Cavia aperea	Brazilian guinea pig	Manual extraction		AVPZ01000134.1	scaffold21	Yes
Rodentia	Rattus norvegicus	Brown rat	NCBI	db_xref=GeneID:499342,RGD:1566211	NM_001191954.1
Rodentia	Peromyscus eremicus	Cactus mouse	Manual extraction		CACRXM010000001.1	contig: chr1	No
Rodentia	Acomys cahirinus	Cairo spiny mouse	Manual extraction		PVKX01020781.1	US019 AcoCah_scaffold_41530	Yes
Rodentia	Peromyscus californicus	California mouse	Manual extraction		VALE02034109.1	strain IS Scaffold_42218;HRSCAF=42332	No
Rodentia	Hydrochoerus hydrochaeris	Capybara	Manual extraction		PVLA01001276.1	US065 HydHyd_scaffold_2546	No
Rodentia	Cricetulus griseus	Chinese hamster	NCBI	db_xref=GeneID:100759180	XM_035461578.1
Rodentia	Octodon degus	Common degu	NCBI	db_xref=GeneID:101573751	XM_012516005.2
Rodentia	Microtus arvalis	Common vole	Manual extraction		VIIT010000504.1	LVR205A flattened_line_1006	No
Rodentia	Hystrix cristata	Crested porcupine	Manual extraction		PVJO010003892.1	US031 HysCri_scaffold_7779	No
Rodentia	Fukomys damarensis	Damara mole rat	NCBI	db_xref=GeneID:104859931	XM_010620831.2
Rodentia	Petromus typicus	Dassie rat	Manual extraction		PVIR01028825.1	S052 PetTyp_scaffold_57611	No
Rodentia	Spermophilus dauricus	Daurian ground squirrel	Ensembl		ENSSDAG00000016431
Rodentia	Neotoma lepida	Desert woodrat	Manual extraction		LZPO01066848.1	417 scaffold_7469	Yes
Rodentia	Cavia porcellus	Domestic guinea pig	NCBI	db_xref=GeneID:100722088	XM_003472259.4
Rodentia	Sciurus carolinensis	Eastern gray squirrel	Manual extraction		LR738604.1	chromosome: 14	Yes
Rodentia	Apodemus sylvaticus	European woodmouse	Manual extraction		LIPJ01004566.1	WM_1_Wirral scaffold4569	Yes
Rodentia	Glis glis	Fat dormouse	Manual extraction		PVJS01063097.1	US078 GliGli_scaffold_126103	No	PVJS01025085.1	US078 GliGli_scaffold_50118	Yes
Rodentia	Psammomys obesus	Fat sand rat	Manual extraction		NESX02000006.1	Psa_ob012049795 scaffold17	Yes
Rodentia	Cricetomys gambianus	Gambian giant pouched rat	Manual extraction		PVKD010012869.1	US082 CriGam_scaffold_25722	Yes
Rodentia	Allactaga bullata	Gobi jerboa	Manual extraction		PVKW010009979.1	US110 AllBul_scaffold_19944	No
Rodentia	Mesocricetus auratus	Golden hamster	NCBI	db_xref=GeneID:101830642	XM_005063709.3
Rodentia	Rhombomys opimus	Great gerbil	Manual extraction		REGO01000334.1	Great_gerbil_Xinjiang_2013_1 scaffold00334	No
Rodentia	Thryonomys swinderianus	Greater cane rat	Manual extraction		PVIC010049181.1	US090 ThrSwi_scaffold_98302	No	PVIC010045763.1	US090 ThrSwi_scaffold_91468	Yes
Rodentia	Marmota monax	Groundhog	Manual extraction		CABDUW010002539.1	contig: monax5_s02539	Yes
Rodentia	Cynomys gunnisoni	Gunnison's prairie dog	Manual extraction		WBRW01003191.1	LCS2019 Contig3501_pilon	Yes
Rodentia	Muscardinus avellanarius	Hazel dormouse	Manual extraction		PVJB01008264.1	US077 MusAve_scaffold_16503	No	PVJB01038165.1	US077 MusAve_scaffold_76258	No
Rodentia	Marmota himalayana	Himalayan marmot	Manual extraction		RAQP01001816.1	scaffold1816	Yes
Rodentia	Sigmodon hispidus	Hipsid cotton rat	Manual extraction		PVIH01008943.1	US029 SigHis_scaffold_17877	No
Rodentia	Rhizomys pruinosus	Hoary bamboo rat	Manual extraction		VZQC01007265.1	BR201808 Contig09867	Yes
Rodentia	Mus musculus	House mouse	NCBI	db_xref=CCDS:CCDS29735.1	NM_021893.3
Rodentia	Apodemus speciosus	Large Japanese field mouse	Manual extraction		BDUI01095839.1	scaffold: scaffold_95839, isolate: IB14-021	Yes	BDUI01008109.1	scaffold: scaffold_8109, isolate: IB14-021	Yes
Rodentia	Jaculus jaculus	Lesser Egyptian jerboa	Not available
Rodentia	Perognathus longimembris	Little pocket mouse	Manual extraction		RJWR010018006.1	BS65 PerPac_flattened_line_35987	Yes	RJWR010174119.1	BS65 PerPac_flattened_line_348152	No
Rodentia	Chinchilla lanigera	Long tailed chinchilla	NCBI	db_xref=GeneID:102003272	XM_013516373.1
Rodentia	Zapus hudsonius	Meadow jumping mouse	Not available
Rodentia	Peromyscus nudipes	Mexican deer mouse	Manual extraction		CABHPH010067134.1	contig: 230340	Yes	CABHPH010154060.1	contig: 319340	Yes
Rodentia	Meriones unguiculatus	Mongolian gerbil	NCBI	db_xref=GeneID:110547005	XM_021634235.1
Rodentia	Cavia tschudii	Montane guinea pig	Manual extraction		PVKK010001979.1	US050 CavTsc_scaffold_3956	No
Rodentia	Aplodontia rufa	Mountain beaver	Manual extraction		PVKS010019768.1	BS102 AprRuf_scaffold_39515	Yes
Rodentia	Octomys mimax	Mountain viscacha rat	Manual extraction		NDGM011125849.1	AO248 13219298	No	NDGM011182183.1	AO248 13286493	Yes
Rodentia	Ondatra zibethicus	Muskrat	Manual extraction		PVIU01002431.1	US110 OndZib_scaffold_4853	Yes
Rodentia	Heterocephalus glaber	Naked mole rat	NCBI	db_xref=GeneID:101719302	XM_004838245.2
Rodentia	Castor canadensis	North American beaver	NCBI	db_xref=GeneID:109683630	XM_020159596.1
Rodentia	Peromyscus maniculatus	North American deer mouse	Manual extraction		ENSPEMG00000022427
Rodentia	Erethizon dorsatum	North American porcupine	Manual extraction		ML655404.1	214976 unplaced genomic scaffold scaffold56	Yes
Rodentia	Ctenodactylus gundi	Northern gundi	Not available
Rodentia	Ellobius talpinus	Northern mole vole	Manual extraction		LOJH01002539.1	ElloTalpinus_01	No
Rodentia	Myocastor coypus	Nutria	Manual extraction		PVJA010019768.1	US051 MyoCoy_scaffold_39472	Yes
Rodentia	Peromyscus polionotus	Oldfield mouse	Manual extraction		CM010903.1	PO chromosome 1	No
Rodentia	Dipodomys ordii	Ord's kangaroo rat	NCBI	db_xref=GeneID:105993238	XM_013026441.1
Rodentia	Dinomys branickii	Pacarana	Manual extraction		PVLD010007699.1	US070 DinBra_scaffold_15384	Yes
Rodentia	Dolichotis patagonum	Patagonian cavy	Manual extraction		PVJX010017281.1	US062 DolPat_scaffold_34537	Yes
Rodentia	Tympanoctomys barrerae	Plains viscacha rat	Manual extraction		NDGN011474780.1	AO245 42646406	Yes	NDGN011249544.1	AO245 42303934	No	NDGN011529867.1	AO245 42704657	Yes
Rodentia	Peromyscus melanophrys	Plateau mouse	Manual extraction		CABHPR010099787.1	contig: 220156	Yes	CABHPR010054671.1	contig: 173001	No
Rodentia	Microtus ochrogaster	Prairie vole	NCBI	db_xref=GeneID:101994279	XM_005352117.3
Rodentia	Dasyprocta punctata	Punctate agouti	Manual extraction		RJWM01027466.1	BS37 DasPun_flattened_line_54910	No	RJWM01021573.1	BS37 DasPun_flattened_line_43129	Yes
Rodentia	Sciurus vulgaris	Red squirrel	Manual extraction		LR738626.1	chromosome: 15	No
Rodentia	Microtus oeconomus	Root vole	Manual extraction		VIIU01002427.1	LVR207A flattened_line_4851	No
Rodentia	Mus caroli	Ryukyu mouse	Manual extraction		VIIU01002427.1	LVR207A flattened_line_4851	No
Rodentia	Microtus agrestis	Short tailed field vole	Manual extraction		LR763292.1	scaffold: scf_320	No
Rodentia	Mus pahari	Shrew mouse	NCBI	db_xref=GeneID:110338267	XM_021221560.2
Rodentia	Ctenomys sociabilis	Social tuco tuco	Manual extraction		PVKA01006388.1	BS34 CteSoc_scaffold_12757	Yes
Rodentia	Xerus inauris	South African ground squirrel	Manual extraction		PVHX01015660.1	US057 XerIna_scaffold_31293	No
Rodentia	Pedetes capensis	South African springhare	Manual extraction		VMDO01002920.1	US022 PedCap__flattened_line_5831	No
Rodentia	Onychomys torridus	Southern grasshopper mouse	Manual extraction		PVIT010008258.1	US017 OnyTor_scaffold_16475	Yes
Rodentia	Mastomys coucha	Southern multimammate mouse	NCBI	db_xref=GeneID:116103713	XM_031390058.1
Rodentia	Dipodomys stephensi	Stephen's kangaroo rat	Manual extraction		PVHN010022172.1	BS19 DipSte_scaffold_44305	No
Rodentia	Mus spicilegus	Steppe mouse	Manual extraction		QGOO01037442.1	ZRU MUSPFixed37443	No
Rodentia	Peromyscus attwateri	Texas deer mouse	Manual extraction		CABHPP010010301.1	contig: 102610	Yes	CABHPP010101912.1	contig: 247434	No
Rodentia	Ictidomys tridecemlineatus	Thirteen lined ground squirrel	NCBI	db_xref=GeneID:101977748	XM_005327958.3
Rodentia	Ellobius lutescens	Transcaucasian mole vole	Manual extraction		LOEQ01005588.1	ElloLutescens_01	Yes
Rodentia	Nannospalax galili	Upper Galilee Mountains blind mole-rat	NCBI	db_xref=GeneID:103748535	XM_008851189.3
Rodentia	Marmota vancouverensis	Vancouver marmot	Manual extraction		ML554708.1	RANI-1049 unplaced genomic scaffold scaffold8	Yes
Rodentia	Peromyscus leucopus	White footed mouse	NCBI	db_xref=GeneID:114710411	XM_028894546.1
Rodentia	Phodopus sungorus	Winter white dwarf hamster	Manual extraction		MCBN010625102.1	SBHNorthAmerica	Yes	MCBN011440864.1	SBHNorthAmerica	Yes	MCBN010953046.1	SBHNorthAmerica	No	MCBN011063169.1	SBHNorthAmerica	Yes
Rodentia	Graphiurus murinus	Woodland dormouse	Manual extraction		PVLC010015901.1	US067 GraMur_scaffold_31764	No
Rodentia	Marmota flaviventris	Yellow bellied marmot	NCBI	db_xref=GeneID:114098862	XM_027943097.1
Scandentia	Tupaia chinensis	Chinese tree shrew	NCBI	db_xref=GeneID:102500862	XM_006152418.3
Scandentia	Tupaia tana	Large treeshrew	Manual extraction		RJWV010076114.1	BS70 TupTan_flattened_line_152188	No	RJWV010017802.1	BS70 TupTan_flattened_line_35585	No
Sirenia	Trichechus manatus latirostris	Florida manatee	NCBI	db_xref=GeneID:101359961	XM_004373479.2
Tubulidentata	Orycteropus afer	Aardvark	Manual extraction		JH863874.1	unplaced genomic scaffold scaffold00156	Yes

## Sheet: B2M
Order	Species name	Common name	Source	db_xref	Gene	Contig/Scafold/Protein id	Reverse transcribed	Gene	Contig/Scafold	Reverse transcribed	Gene	Contig/Scafold	Reverse transcribed	Gene	Contig/Scafold	Reverse transcribed	Gene	Contig/Scafold	Reverse transcribed
Afrosoricida	Chrysochloris asiatica	Cape golden mole	NCBI	db_xref=GeneID:102826281	XM_006831876.1
Afrosoricida	Echinops telfairi	Lesser hedgehog tenrec	Manual Extraction		AAIY03000010.1	266 ScPeMD7_8;HRSCAF=38	No
Afrosoricida	Microgale talazaci	Talzac's schrew tenrec	Manual Extraction		PVJH01030595.1	US118 MicTal_scaffold_61175	No
Artiodactyla	Syncerus caffer	African buffalo	Manual Extraction		CADEAB010000152.1	Contig154	Yes
Artiodactyla	Vicugna pacos	Alpaca	NCBI		NW_021980001.1
Artiodactyla	Bison bison	American bison	NCBI		NW_011494785.1
Artiodactyla	Balaenoptera bonaerensis	Antarctic minke whale	NCBI		NW_011516268.1
Artiodactyla	Camelus dromedarius	Arabian camel	Manual extraction		CM016632.2	Drom800 breed African chromosome 6	Yes
Artiodactyla	Camelus bactrianus	Bactrain camel	Manual Extraction		IVO01013262.1	scaffold1710	No
Artiodactyla	Lipotes vexillifer	Baiji	NCBI	db_xref=GeneID:103070686	XM_007467008.1
Artiodactyla	Ammotragus lervia	Barbary sheep	Manual Extraction		IVO01013262.1	scaffold1710	No
Artiodactyla	Delphinapterus leucas	Beluga whale	Manual Extraction		WNGX01018667.1	contig445_10	No
Artiodactyla	Pseudois nayaur	Bharal	Manual Extraction		NIZD01042192.1	scaffold103437	Yes
Artiodactyla	Ovis canadensis	Bighorn sheep	Manual Extraction		PVIS010043307.1	scaffold_86478	No
Artiodactyla	Muntiacus crinifrons	Black muntjac	Manual Extraction		SJXS01021041.1	BMJ-hj 9510_pilon	Yes
Artiodactyla	Balaenoptera musculus	Blue whale	Manual Extraction		VNFD02004104.1	JJ_BM4_2016_0621 000200F_008_arrow_arrow_arrow	Yes
Artiodactyla	Connochaetes taurinus	Blue wildebeest	Manual Extraction		SJXO01005263.1	scaffold5261_size152391	No
Artiodactyla	Redunca redunca	Bohar reedbuck	Manual Extraction		SJYQ01498542.1 and SJYQ01459767.1	scaffold1523682 & scaffold1404114	Yes
Artiodactyla	Tragelaphus eurycerus	Bongo	Manual Extraction		SJYI011501490.1	C55487723	No	SJYI011441121.1	C54445196	Yes
Artiodactyla	Inia geoffrensis	Boutu	Manual Extraction		RJWO010000197.1	BS63 IniGeo_flattened_line_390	No
Artiodactyla	Sylvicapra grimmia	Bush duiker	Manual Extraction		SJYH01003147.1	CMD-5126 tarseq_124	No
Artiodactyla	Bos taurus	Cattle	NCBI		NC_037337.1
Artiodactyla	Cervus hanglu	Central asian red deer	Ensembl		ENSCHYT00000031862.1
Artiodactyla	Catagonus wagneri	Chacoan peccary	Ensembl		ENSCWAT00000005855.1
Artiodactyla	Moschus berezovskii	Chinese forest musk deer	Manual Extraction		SGQJ01077034.1	858142	Yes
Artiodactyla	Hydropotes inermis	Chinese water deer	Manual Extraction		SPDZ01001472.1	ZZ2017 13478	Yes
Artiodactyla	Pantholops hodgsonii	Chiru	Manual Extraction		NW_005804561.1	Scaffold1060	No
Artiodactyla	Tursiops truncatus	Common bottlenose dolphin	NCBI	db_xref=GeneID:117311091	XM_033851622.1
Artiodactyla	Tragelaphus oryx	Common eland	Manual Extraction		SJYK013610834.1	CME-1477 43052977	No	SJYK011184897.1	CME-1477 38200813	No
Artiodactyla	Damaliscus lunatus	Common tsessebe	Manual Extraction		SJXP01014141.1	scaffold14166	No
Artiodactyla	Ziphius cavirostris	Cuvier's beaked whale	Manual Extraction		RJWS010084068.1	BS68 ZipCav_flattened_line_168081	No
Artiodactyla	Capra hircus	Domestic goat	NCBI		NC_030817.1
Artiodactyla	Ovis aries	Domestic sheep	Manual Extraction		NC_040258.1	OAR_USU_Benz2616	No
Artiodactyla	Bos grunniens	Domestic yak	Ensembl		ENSBGRT00000018161.1
Artiodactyla	Capreolus pygargus	Eastern roe deer	Manual Extraction		SNSB01003466.1	Scaffold18098	No	SNSB01090223.1	Scaffold545756	No
Artiodactyla	Alces alces	Eurasian elk	Manual Extraction		ML665136.1	scaffold747	No
Artiodactyla	Balaenoptera physalus	Fin whale	Not available
Artiodactyla	Bos frontalis	Gayal	Not available
Artiodactyla	Oryx gazella	Gemsbok	Manual Extraction		RAWW01008342.1	scaffold1363	Yes
Artiodactyla	Litocranius walleri	Gerenuk	Manual Extraction		SJYG01001884.1	scaffold1876_size45685	Yes
Artiodactyla	Nanger granti	Grant's gazelle	Manual Extraction		SJYD01047973.1	GTG-3714 tarseq_33520	No
Artiodactyla	Tragelaphus strepsiceros	Greater kudu	Manual Extraction		SJYU01001267.1	GTK-544 tarseq_31704	Yes
Artiodactyla	Eschrichtius robustus	Grey whale	Manual Extraction		RJWN010032151.1	BS60 EscRob_flattened_line_64221	Yes
Artiodactyla	Phocoena phocoena	Harbour porpoise	Manual Extraction		RJWQ010005321.1	BS71 PhoPho_flattened_line_10633	Yes
Artiodactyla	Tragelaphus scriptus	Harnessed bushbuck	Manual Extraction		SJXY01012169.1	scaffold25948_len703719_cov84	Yes
Artiodactyla	Cephalophus harveyi	Harvey's duiker	Manual Extraction		SJYT01068439.1	scaffold2904_size281965	No
Artiodactyla	Hippopotamus amphibius	Hippopotamus	Manual Extraction		PVJP02145414.1	BS01 ScHSfme_145395	No	PVJP02145414.1	BS01 ScHSfme_219116	No	PVJP02116910.1	BS01 ScHSfme_116887	No	PVJP02910425.1	BS01 ScHSfme_924895	Yes	PVJP02000163.1	BS01 ScHSfme_152	No
Artiodactyla	Beatragus hunteri	Hirola	Manual Extraction		PVKQ01048374.1	BS46 BeaHun_scaffold_96544	No
Artiodactyla	Megaptera novaeangliae	Humpback whale	Manual Extraction		RYZJ01001945.1	breed North Atlantic isolate ASU/GRON-1 ScjyzU5_156	No
Artiodactyla	Aepyceros melampus	Impala	Manual Extraction		SJXQ01003733.1	MP-100 tarseq_20441	Yes
Artiodactyla	Axis porcinus	Indian hog deer	Manual Extraction		QQTR01090385.1	Zoohd001 scaffold_376258	Yes
Artiodactyla	Muntiacus muntjak	Indian muntjac	Manual Extraction		CM018503.	UTSW_UCB_Mm chromosome 3_X	Yes
Artiodactyla	Tursiops aduncus	Indo Pacific bottlenose dolphin	Manual Extraction		NCQN01001918.1	CRI000098 scaffold_1995	Yes
Artiodactyla	Sousa chinensis	Indo Pacific humpback dolphin	Manual Extraction		RWJT01017538.1	SCSF scaffold19	Yes
Artiodactyla	Platanista minor	Indus river dolphin	Manual extraction		RJWK010097504.1	BS66 PlaMin_flattened_line_194888	No
Artiodactyla	Tragulus javanicus	Java mouse deer	Manual extraction		PVHZ020018196.1	US108 ScTR3Pl_18170	No
Artiodactyla	Madoqua kirkii	Kirk's dik dik	Manual extraction		SJYC01115599.1	KDD-541 tarseq_19488_1	Yes
Artiodactyla	Oreotragus oreotragus	Klipspringer	Manual extraction		SJYX01005821.1	KSP-560 tarseq_8153	Yes
Artiodactyla	Pontoporia blainvillei	La Plata dolphin	Manual Extraction		PGGH01045454.1	BP203 contig46166	Yes
Artiodactyla	Tragelaphus imberbis	Lesser kudu	Manual Extraction		SJYM01001007.1	LEK-543 tarseq_110722	Yes
Artiodactyla	Tragulus kanchil	Lesser mouse deer	Manual Extraction		SJXW01003352.1	LMD-DV tarseq_1176	Yes
Artiodactyla	Globicephala melas	Long finned pilot whale	Manual Extraction		SWEB01015278.1	X-22926-18 contig1502_0	No
Artiodactyla	Giraffa tippelskirchi	Masai giraffe	Manual Extraction		CM018109.1	OR1865 chromosome 7	No
Artiodactyla	Philantomba maxwellii	Maxwell's duiker	Manual Extraction		SJYS01006786.1	MXD-5126 tarseq_20807	Yes
Artiodactyla	Balaenoptera acutorostrata	Minke whale	NCBI	db_xref=GeneID:103000492	XM_007198379.2
Artiodactyla	Oreamnos americanus	Mountain goat	Manual Extraction		WJNR01000467.1	splAK2016 ScXtcTc_468	No
Artiodactyla	Tragelaphus buxtoni	Mountain nyala	Manual Extraction		SJYJ012803835.1	MTN-9119 C81402975	Yes	SJYJ010071547.1	MTN-9119 scaffold71562	No
Artiodactyla	Odocoileus hemionus	Mule deer	Manual Extraction		RCHL01007493.1	MD92 scaffold7493	No
Artiodactyla	Neophocaena asiaeorientalis	Narrow ridged finless porpoise	Manual Extraction		MKKW01015383.1	breed wild contig15383	Yes
Artiodactyla	Monodon monoceros	Narwhal	Manual Extraction		RWIC01000536.1	MVW Scaffold535	Yes
Artiodactyla	Hemitragus hylocrius	Nilgiri tahr	Manual Extraction		PVJR01030534.1	BS50 HemHyl_scaffold_60923	No
Artiodactyla	Eubalaena japonica	North Pacific right whale	Manual Extraction		RJWP010010510.1	BS61 EubJap_flattened_line_20988	No
Artiodactyla	Giraffa camelopardalis	Northern giraffe	Manual Extraction		SJXV01006029.1	GFE-hd scaffold1418	Yes
Artiodactyla	Okapia johnstoni	Okapi	Manual Extraction		LVCL011198343.1	C21969087_1	No
Artiodactyla	Orcinus orca	Orca	Manual Extraction		XM_004281255.3
Artiodactyla	Ourebia ourebi	Oribi	Manual Extraction		SJXZ012564364.1	ORB-4223 197036802	Yes	SJXZ013322323.1	ORB-4223 198552840	Yes
Artiodactyla	Lagenorhynchus obliquidens	Pacific white sided dolphin	Manual Extraction		RCWK01016418.1	GAN/ISIS:26980383/991018 contig719_0	No
Artiodactyla	Elaphurus davidianus	Pere David's deer	Manual Extraction		JRFZ01107014.1	Dafeng scaffold44327	Yes
Artiodactyla	Sus scrofa	Pig	NCBI		NC_010443.5
Artiodactyla	Antilocapra americana	Pronghorn	Manual Extraction		PVKT020008510.1	BS35 ScwEJLR_8468	Yes
Artiodactyla	Procapra przewalskii	Przewalski's gazelle	Manual Extraction		SJYF01000760.1	scaffold1632_len2824018_cov168	Yes	SJYF01141404.1	scaffold586954_len659_cov196	Yes
Artiodactyla	Kogia breviceps	Pygmy sperm whale	Manual Extraction		RJWL010000594.1	BS64 KogBre_flattened_line_1186	Yes
Artiodactyla	Cervus elaphus	Red deer	Manual Extraction		CM008019.1	Hungarian chromosome 12, whole	Yes
Artiodactyla	Muntiacus reevesi	Reeves muntjac	Manual Extraction		VCEB01011216.1	UCam_UCB_Mr Sca11416,	Yes	VCEB01005687.1	UCam_UCB_Mr Sca5736	No
Artiodactyla	Rangifer tarandus	Reindeer	Manual Extraction		JACGUM010012797.1	KJH-003 scaffold_129870	No	JACGUM010008369.1	KJH-003 scaffold_124151	No
Artiodactyla	Neotragus pygmaeus	Royal antelope	Manual Extraction		SJYV01014277.1	RAL-4837 tarseq_54474	Yes
Artiodactyla	Hippotragus niger	Sable antelope	Manual Extraction		VHQK01014939.1	SB2152 Hip_nig_2_phX_scaffold15146	No
Artiodactyla	Saiga tatarica	Saiga antelope	Manual Extraction		PVIK010032368.1	BS49 SaiTat_scaffold_64679	No
Artiodactyla	Capra sibirica	Siberian ibex	Not available
Artiodactyla	Moschus moschiferus	Siberian musk deer	Ensembl		ENSMMST00000007837.1
Artiodactyla	Tragelaphus spekii	Sitatunga	Manual Extraction		SJYL010004498.1	STG-9200 tarseq_215744	Yes	SJYL011523469.1	STG-9200 tarseq_1571762	No
Artiodactyla	Mesoplodon bidens	Sowerby's beaked whale	Manual Extraction		PVJJ010127366.1	US080 MesBid_scaffold_254618	No
Artiodactyla	Physeter catodon	Sperm whale	NCBI	db_xref=GeneID:102988583	XM_007123150.3
Artiodactyla	Antidorcas marsupialis	Springbok	Not available
Artiodactyla	Raphicerus campestris	Steenbok	Not available
Artiodactyla	Neotragus moschatus	Suni	Manual Extraction		SJYA01001433.1	SUN-559 tarseq_169089	Yes
Artiodactyla	Eudorcas thomsonii	Thomson's gazzelle	Manual Extraction		SJYE01001648.1	TMG-4057 scaffold59	Yes
Artiodactyla	Phocoena sinus	Vaquita	NCBI	db_xref=GeneID:116748870	XM_032622403.1
Artiodactyla	Bubalus bubalis	Water buffalo	Manual Extraction		CM034281.1	160015118507 breed Murrah chromosome 11	Yes
Artiodactyla	Kobus ellipsiprymnus	Waterbuck	Manual Extraction		SJYR01024129.1	DFW-375 scaffold24166_size1984	No
Artiodactyla	Capreolus capreolus	Western roe deer	Manual extraction		CCMK013079331.1	genome assembly kmer631, contig DEER_K63_C28756738	No	CCMK013080986.1	kmer631, contig DEER_K63_C28826428	Yes
Artiodactyla	Przewalskium albirostris	White lipped deer	Manual Extraction		SJXR01025131.1	WLD-bcl scaffold56724_len2515_cov187	No	SJXR01132739.1	WLD-bcl scaffold449365_len620_cov213	No
Artiodactyla	Odocoileus virginianus	White tailed deer	NCBI		NW_018335221.1
Artiodactyla	Camelus ferus	Wild bactrian camel	NCBI		NC_045701.1
Artiodactyla	Capra aegagrus	Wild goat	Manual extraction		CM003243.1	BamuBGIKM chromosome 29	No
Artiodactyla	Bos mutus	Wild yak	NCBI		NW_005398298.1
Artiodactyla	Bos indicus	Zebu	Manual extraction		NC_032659.1	QUIL7308	No
Carnivora	Lycaon pictus	African wild dog	Manual extraction		SIDF01000103.1	Sister 1 913_edges	Yes
Carnivora	Mellivora capensis	American badger	Manual Extraction		RCUC01165443.1	Tt_UBC01 contig234914_1	No
Carnivora	Ursus americanus	American black bear	Manual Extraction		LZNR01011389.1	MABB319796 Contig11395	Yes
Carnivora	Neovison vison	American mink	Manual Extraction		FNWR01000034.1	contig: scaffold34	No
Carnivora	Arctocephalus gazella	Antarctic fur seal	Manual Extraction		UIRR01000084.1	contig: Contig83_quiver_pilon	No
Carnivora	Vulpes lagopus	Arctic fox	Manual Extraction		PISU010010530.1	US066 VulLag_flattened_line_21045	Yes
Carnivora	Paradoxurus hermaphroditus	Asian palm civet	Manual Extraction		PITB01004177.1	BSD07 ParHer_flattened_line_8337	Yes
Carnivora	Ursus americanus	Asiatic black bear	Manual Extraction		WEIE01000069.1	TBB2019 Scaffold00069	No
Carnivora	Mungos mungo	Banded mongoose	Manual Extraction		PISW01005065.1	US063 MunMun_flattened_line_10127	No
Carnivora	Felis nigripes	Black footed cat	Manual extraction		PISY01007502.1	BS47 FelNig_flattened_line_14983	No
Carnivora	Ursus arctos	Brown bear	Manual Extraction		QXTK01010884.1	GAN/ISIS:MIG12-29695490/34125 contig64_2	Yes
Carnivora	Zalophus californianus	California sea lion	NCBI	db_xref=GeneID:113910221	XM_027572171.1
Carnivora	Lynx canadensis	Canada Lynx	NCBI	db_xref=GeneID:115515992	XM_030318297.1
Carnivora	Acinonyx jubatus	Cheetah	NCBI	db_xref=GeneID:106968468	XM_015064821.2
Carnivora	Puma concolor	Cougar	NCBI	db_xref=GeneID:112855325	XM_025918950.1
Carnivora	Canis lupus dingo	Dingo	Manual extraction		CM025486.1	Sandy chromosome 30	No
Carnivora	Canis lupus familiaris	Dog	NCBI	db_xref=GeneID:100855741,VGNC:VGNC:38331	NM_001284479.1
Carnivora	Felis catus	Domestic cat	NCBI	db_xref=GeneID:494145,VGNC:VGNC:68927	NM_001009876.1
Carnivora	Helogale parvula	Dwarf mongoose	Manual Extraction		PJEM01014892.1	US077 HelPar_flattened_line_29742	No
Carnivora	Lutra lutra	Eurasian otter	Manual extraction		LR738409.1	genome assembly, chromosome: 7	No
Carnivora	Mustela putorius	European polecat	Manual Extraction		WYDY01001046.1	M1713 contig_43:1.0-31164810.0	No
Carnivora	Mustela putorius furo	Ferret	NCBI	db_xref=GeneID:101673939	XM_004751289.1
Carnivora	Cryptoprocta ferox	Fossa	Manual Extraction		PJEU01002359.1	BS36 CryFer_flattened_line_4714	No
Carnivora	Pteronura brasiliensis	Giant otter	Manual Extraction		PJEN01010144.1	BS51 PteBra_flattened_line_20247	No
Carnivora	Ailuropoda melanoleuca	Giant panda	NCBI	db_xref=GeneID:100470489	XM_002913169.4
Carnivora	Halichoerus grypus	Grey seal	Manual Extraction		JAAXOB010004201.1	241Hg scf7180000024222	No
Carnivora	Canis lupus	Grey wolf	Manual Extraction		VAWD01000024.1	RKW13451 Clup_scaff_24	No
Carnivora	Phoca vitulina	Harbour seal	NCBI	db_xref=GeneID:116640716	XM_032417900.1
Carnivora	Neomonachus schauinslandi	Hawaiian monk seal	NCBI	db_xref=GeneID:110585197	XM_021695379.1
Carnivora	Mellivora capensis	Honey badger	Manual Extraction		PISX010008516.1	BS25 MelCap_flattened_line_17011	No
Carnivora	Lynx pardinus	Iberian lynx	Manual Extraction		CAAGRJ010005512.1	contig: lp23s15641	No
Carnivora	Panthera onca	Jaguar	Manual Extraction		PISV01000725.1	BS21 PanOnc_flattened_line_1447	Yes
Carnivora	Panthera pardus	Leopard	Manual Extraction		LQGZ01028718.1	Maewha scaffold8_contig2598	Yes
Carnivora	Prionailurus bengalensis	Leopard cat	Manual Extraction		BIMV02037485.1	No61 DNA, Prbe_37485	No
Carnivora	Panthera leo	Lion	Manual Extraction		VOCV01000148.1	Brooke chromosome B4	Yes
Carnivora	Suricata suricatta	Meerkat	NCBI	db_xref=GeneID:115300926	XM_029950522.1
Carnivora	Lontra canadensis	North American river otter	NCBI	db_xref=GeneID:116867172	XM_032856616.1
Carnivora	Mirounga angustirostris	Northern elephant seal	Manual Extraction		PITE01002133.1	BS05 MirAng_flattened_line_4248	No
Carnivora	Callorhinus ursinus	Northern fur seal	NCBI	db_xref=GeneID:112832969	XM_025883822.1
Carnivora	Odobenus rosmarus divergens	Pacific walrus	Manual extraction		ANOP01034995.1	Ivan contig_34986	No
Carnivora	Ursus maritimus	Polar bear	NCBI	db_xref=GeneID:103673380	XM_008702137.1
Carnivora	Vulpes vulpes	Red fox	NCBI	db_xref=GeneID:112920024	XM_025998636.1
Carnivora	Ailurus fulgens	Red panda	Manual extraction		LNAC01000483.1	RP43 red-panda_000482	No
Carnivora	Martes zibellina	Sable	Manual extraction		RDFD01011368.1	GKM scaffold_6	No
Carnivora	Enhydra lutris	Sea otter	Manual extraction		QQQE01005187.1	Gidget ScbS9RH_90901	Yes
Carnivora	Mirounga leonina	Southern elephant seal	NCBI	db_xref=GeneID:118003646	XM_034994732.1
Carnivora	Crocuta crocuta	Spotted hyena	Manual extraction		VOAJ01003118.1	KB4526 scaffold102	Yes
Carnivora	Eumetopias jubatus	Steller sea lion	Manual extraction		SBAQ01013835.1	GAN:26980396 contig140_30	Yes
Carnivora	Mustela erminea	Stoat	Manual extraction		WNLY01000049.1	mMusErm1 chromosome 5	No
Carnivora	Hyaena hyaena	Striped hyena	Manual extraction		VOAJ01003118.1	KB4526 scaffold102	Yes
Carnivora	Panthera tigris	Tiger	NCBI	db_xref=GeneID:102951857	XM_007081758.2
Carnivora	Leptonychotes weddellii	Weddell seal	NCBI	db_xref=GeneID:102728163	XM_006727449.2
Carnivora	Spilogale gracilis	Western spotted skunk	Manual Extraction		PITA01005538.1	US072 SpiGra_flattened_line_11070	Yes
Carnivora	Gulo gulo	Wolverine	Manual Extraction		CYRY02041032.1	genome assembly, contig: scaffold5391	No
Chiroptera	Mormoops blainvillei	Antillean ghost faced bat	Manual extraction		PVJD01008073.1	US096 MorMeg_scaffold_16134	Yes
Chiroptera	Eptesicus fuscus	Big brown bat	NCBI	db_xref=GeneID:103287538	XM_008143238.2
Chiroptera	Pteropus alecto	Black flying fox	NCBI	db_xref=GeneID:102896885	XM_006920416.3
Chiroptera	Myotis brandtii	Brandt's bat	NCBI	db_xref=GeneID:102254333	XM_005877528.2
Chiroptera	Tadarida brasiliensis	Brazilian free tailed bat	Manual extraction		PVIG010046581.1	US034 TadBra_scaffold_93146	Yes
Chiroptera	Macrotus californicus	California big eared bat	Manual extraction		PVLB01023771.1	US101 HipGal_scaffold_47360	Yes
Chiroptera	Hipposideros galeritus	Cantor's roundleaf bat	Manual extraction		PVLB01023771.1	US101 HipGal_scaffold_47360	Yes
Chiroptera	Rhinolophus sinicus	Chinese rufous horseshoe bat	Manual extraction		LVEH01000039.1	Zhonghua_01 scaffold39	Yes
Chiroptera	Pipistrellus pipistrellus	Common pipistrelle	Manual extraction		LR862356.1	genome assembly, chromosome: 1	No
Chiroptera	Desmodus rotundus	Common vampire bat	NCBI	db_xref=GeneID:112311727	XM_024568155.1
Chiroptera	Myotis davidii	David's myotis	Manual extraction		ALWT01315004.1	contig315004	Yes
Chiroptera	Rousettus aegyptiacus	Egyptian fruit bat	NCBI	db_xref=GeneID:107505837	XM_016136200.1
Chiroptera	Nycticeius humeralis	Evening bat	Manual Extraction		VMDQ010060525.1	US023 NycHum__flattened_line_121021	No
Chiroptera	Hipposideros armiger	Great roundleaf bat	NCBI	db_xref=GeneID:109384088	XM_019645083.1
Chiroptera	Noctilio leporinus	Greater bulldog bat	Manual extraction		PVIW01016407.1	US093 NocLep_scaffold_32741	No
Chiroptera	Rhinolophus ferrumequinum	Greater horseshoe bat	NCBI	db_xref=GeneID:117023740	XM_033108872.1
Chiroptera	Myotis myotis	Greater mouse eared bat	Manual extraction		VMDQ010060525.1	US023 NycHum__flattened_line_121021	No
Chiroptera	Micronycteris hirsuta	Hairy big eared bat	Manual extraction		PVJI01004509.1	US037 MicHir_scaffold_9012	No
Chiroptera	Aeorestes cinereus	Hoary bat	Manual extraction		JAAGEI010000076.1	isolate Cryan_1219 187	Yes
Chiroptera	Megaderma lyra	Indian false vampire bat	Manual extraction		AWHB01424781.1	ML_contig_461714	Yes
Chiroptera	Pteropus giganteus	Indian flying fox	Manual extraction		CACVBW010009411.1	genome assembly, contig: scaff2links_dag_7	Yes
Chiroptera	Artibeus jamaicensis	Jamaican fruit bat	Manual extraction		PVKR01013916.1	US092 ArtJam_scaffold_27803	Yes
Chiroptera	Craseonycteris thonglongyai	Kitti's hog nosed bat	Manual extraction		PVKE010009312.1	US097 CraTho_scaffold_18603	Yes
Chiroptera	Pteropus vampyrus	Large flying fox	NCBI	db_xref=GeneID:105288712	XM_011355045.2
Chiroptera	Eonycteris spelaea	Lesser dawn bat	Manual extraction		PUFA01000054.1	SIG01 000053F	No
Chiroptera	Cynopterus brachyotis	Lesser short nosed fruit bat	Manual extraction		SSHV01003385.1	isolate CB-01 scaffold16823_cov82	Yes
Chiroptera	Myotis lucifugus	Little brown bat	NCBI	db_xref=GeneID:102439654	XM_006093127.3
Chiroptera	Murina aurata	Little tube nosed bat	Manual extraction		PVJC01001180.1	US074 MurFea_scaffold_2358	No
Chiroptera	Macroglossus sobrinus	Long tounged fruit bat	Manual extraction		PVKZ01001125.1	US102 MacSob_scaffold_2153	Yes
Chiroptera	Miniopterus natalensis	Natal long fingered bat	NCBI	db_xref=GeneID:107536290	XM_016211948.1
Chiroptera	Phyllostomus discolor	Pale spear nosed bat	NCBI	db_xref=GeneID:114493432	XM_028508286.2
Chiroptera	Antrozous pallidus	Pallid bat	Manual extraction		VMDP01045737.1	US032 AntPal__flattened_line_91450	No
Chiroptera	Pteronotus parnellii	Parnell's mustached bat	Manual extraction		AWGZ01344770.1	PP_contig_374869	Yes	AWGZ01113819.1	PP_contig_124981	Yes
Chiroptera	Lasiurus borealis	Red bat	Manual extraction		PVJN01006465.1	US024 LasBor_scaffold_12926	No
Chiroptera	Miniopterus schreibersii	Schreiber's long fingered	Manual extraction		PVJG01002415.1	US075 MinSch_scaffold_4823	No
Chiroptera	Carollia perspicillata	Seba's short tailed bat	Manual extraction		PVKM010001268.1	US073 CarPer_scaffold_2530	No
Chiroptera	Eidolon helvum	Straw coloured fruit bat	Manual extraction		AWHC01263331.1	EH_contig_278056	Yes
Chiroptera	Tonatia saurophila	Stripe headed round eared bat	Manual extraction		PVIA01005419.1	US038 TonSau_scaffold_10829	Yes
Chiroptera	Anoura caudifer	Tailed tailless bat	Manual extraction		PVKU01000805.1	US021 AnoCau_scaffold_1602	No
Cingulata	Dasypus novemcinctus	Nine banded armadillo	NCBI	db_xref=GeneID:101436907	XM_004466763.3
Cingulata	Chaetophractus vellerosus	Screaming hairy armadillo	Manual extraction		PVKH010094136.1	US068 ChaVel_scaffold_188244	No
Cingulata	Tolypeutes matacus	Southern three banded armadillo	Manual extraction		PVIB010004081.1	US073 TolMat_scaffold_8157	No
Dasyuromorphia	Thylacinus cynocephalus	Thylacine	Manual extraction		VAHE01000297.1	PY-MV-C5757 Tcyn_scaff_297	No	VAHE01000253.1	PY-MV-C5757 Tcyn_scaff_253	No
Dasyuromorphia	Sarcophilus harrisii	Tasmanian devil	Manual extraction		LR735555.1	genome assembly, chromosome: 2	No
Dermoptera	Galeopterus variegatus	Sunda flying lemur	Manual extraction	db_xref=GeneID:103601963	XM_008586362.1
Didelphimorphia	Trichosurus vulpecula	Common brush tail possum	NCBI	db_xref=GeneID:118828684	XM_036735499.1
Diprotodontia	Vombatus ursinus	Common wombat	NCBI	db_xref=GeneID:114048821	XM_027869926.1
Diprotodontia	Monodelphis domestica	Grey short tailed opossum	NCBI	db_xref=GeneID:554191	XM_007472410.2
Diprotodontia	Phascolarctos cinereus	Koala	NCBI	db_xref=GeneID:110223608	XM_021009224.1
Diprotodontia	Gymnobelideus leadbeateri	Leadbeaters possum	Not available
Eulipotyphla	Sorex araneus	Common shrew	NCBI	db_xref=GeneID:101537117	XM_004609795.1
Eulipotyphla	Scalopus aquaticus	Eastern mole	Manual extraction		PVIJ01016116.1	US009 ScaAqu_scaffold_32197	Yes
Eulipotyphla	Erinaceus europaeus	European hedgehog	NCBI	db_xref=GeneID:103123473	XM_016192943.1
Eulipotyphla	Condylura cristata	Star nosed mole	NCBI	db_xref=GeneID:101624196	XM_004687540.2
Hyracoidea	Procavia capensis	Rock hyrax	Manual extraction		ABRQ02177254.1	isolate Dallas Zoo Isis #01D731 contig_177252	Yes
Hyracoidea	Heterohyrax brucei	Yellow spotted hyrax	Manual extraction		PVJQ01013445.1	isolate US064 HetBruBak_scaffold_26880	Yes
Lagomorpha	Ochotona princeps	American pika	NCBI	db_xref=GeneID:101519332	XM_012928467.1
Lagomorpha	Oryctolagus cuniculus	European rabbit	NCBI	db_xref=GeneID:100350679	XM_008269078.2
Lagomorpha	Lepus timidus	Mountain hare	Manual extraction		VUAX01000139.1	LTM.BIO.3104 chromosome 17	No
Lagomorpha	Lepus americanus	Snowshoe hare	Manual extraction		PVJM010023991.1	BS55 LepAme_scaffold_47955	No
Macroscelidea	Elephantulus edwardii	Cape elephant shrew	Manual extraction		AMGZ01236203.1	Elephantulus edwardi_28Jun2011 contig236203	Yes
Monotremata	Ornithorhynchus anatinus	Platypus	Manual extraction	db_xref=GeneID:791104	XM_007661684.2
Perissodactyla	Tapirus indicus	Asiatic tapir	Manual extraction		PVIE01002861.1	BS100 TapInd_scaffold_5695	Yes
Perissodactyla	Diceros bicornis	Black rhinoceros	Manual extraction		PVJY021981102.1	BS38 Sc7dOMt_1981877;HRSCAF=2023532	No
Perissodactyla	Tapirus terrestris	Brazilian tapir	Manual extraction		PVID01003338.1	BS40 TapTer_scaffold_6671	Yes
Perissodactyla	Equus asinus	Donkey	NCBI	db_xref=GeneID:106835001	XM_014847073.1
Perissodactyla	Equus caballus	Horse	NCBI	db_xref=GeneID:100034203,VGNC:VGNC:15722	NM_001082502.3
Perissodactyla	Equus przewalskii	Przewalski's horse	Manual extraction		ATBW01041687.1	isolate Burgud contig41517	No
Perissodactyla	Ceratotherium simum	Southern white rhinoceros	Manual extraction		PVLE01009917.1	isolate BS59 CerCot_scaffold_19748	Yes
Perissodactyla	Dicerorhinus sumatrensis	Sumatran rhinoceros	Manual extraction		PEKH010003007.1	isolate Ipuh scaffold3007	Yes
Pholidota	Manis pentadactyla	Chinese pangolin	NCBI		NW_023436071.1
Pholidota	Manis javanica	Sunda pangolin	NCBI		NW_023454691.1
Pholidota	Phataginus tricuspis	Tree pangolin	Manual extraction		SOZM010023667.1	BS60 ManTri_flattened_line_47321	No
Pilosa	Myrmecophaga tridactyla	Giant anteater	Manual extraction		PVIY010019610.1	BS39 MyrTri_scaffold_39197	Yes
Pilosa	Choloepus hoffmanni	Hoffmann's two toed sloth	Manual extraction		KN181860.1	OR478-KB4484 unplaced genomic scaffold Scaffold239344	No
Pilosa	Choloepus didactylus	Southern two toed sloth	Manual extraction		CM026693.1	mChoDid1 chromosome 4	Yes
Pilosa	Tamandua tetradactyla	Southern tamandua	Manual extraction		PVIF010053677.1	US055 TamTet_scaffold_107322	Yes	PVIF010000492.1	US055 TamTet_scaffold_982	No
Primate	Colobus angolensis	Angola colobus	Manual extraction		JYKR01058141.1	isolate OR3802 Contig58141_fixed	No
Primate	Daubentonia madagascariensis	Aye aye	Manual extraction		PVJZ01002115.1	isolate BS11 DauMad_scaffold_4223	Yes
Primate	Ateles geoffroyi	Black handed spider monkey	Manual extraction		PVHS01000512.1	isolate BS17 AteGeo_scaffold_1022	Yes
Primate	Eulemur macaco	Black lemur	Manual extraction		LGHX01003719.1	isolate Harmonia scaffold3732	Yes
Primate	Rhinopithecus bieti	Black snub nosed monkey	NCBI	db_xref=GeneID:108521289	XM_017861024.1
Primate	Eulemur flavifrons	Blue eyed black lemur	Manual extraction		LGHW01003762.1	isolate Harlow scaffold3732	Yes
Primate	Saimiri boliviensis boliviensis	Bolivian squirrel monkey	NCBI	db_xref=GeneID:101047890	XM_003928921.2
Primate	Plecturocebus donacophilus	Bolivian titi	Manual extraction		PVKP010015656.1	isolate BS44 CalDon_scaffold_31293	Yes
Primate	Pan paniscus	Bonobo	NCBI	db_xref=GeneID:100985062	XM_008963803.4
Primate	Eulemur fulvus	Brown lemur	Manual extraction		PVJU010052526.1	isolate BS10 EulFul_scaffold_105038	Yes
Primate	Otolemur garnettii	Bushbaby	NCBI	db_xref=GeneID:100943555	XM_003791844.3
Primate	Pan troglodytes	Common chimpanzee	NCBI	db_xref=GeneID:450170,VGNC:VGNC:11825	NM_001009066.2
Primate	Callithrix jacchus	Common marmoset	NCBI	db_xref=GeneID:100404307	XM_002753411.5
Primate	Mirza coquereli	Coquerel's mouse lemur	Manual extraction		PVHQ01003100.1	isolate BS13 MizCoq_scaffold_6192	Yes
Primate	Propithecus coquereli	Coquerel's sifaka	NCBI	db_xref=GeneID:105814533	XM_012649540.1
Primate	Macaca fascicularis	Crab eating macaque	NCBI	db_xref=GeneID:101867173	NM_001284689.1
Primate	Cercopithecus neglectus	De Brazza's monkey	Manual extraction		PVKI010146349.1	isolate BS29 CertNeg_scaffold_292651	No
Primate	Mandrillus leucophaeus	Drill	NCBI	db_xref=GeneID:105548183	XM_011992087.1
Primate	Saguinus imperator	Emperor tamarin	Manual extraction		PVHO010012795.1	isolate BS22 SagImp_scaffold_25574	Yes
Primate	Cheirogaleus medius	Fat tailed dwarf lemur	Manual extraction		VBSM01001044.1	isolate cmid_1.0_TD ScMzzfj_1044;HRSCAF=55520	Yes
Primate	Trachypithecus francoisi	Francois' langur	NCBI	db_xref=GeneID:117070742	XM_033190288.1
Primate	Theropithecus gelada	Gelada	NCBI	db_xref=GeneID:112627727	XM_025390335.1
Primate	Rhinopithecus roxellana	Golden snub nosed monkey	Manual extraction		VMRL01000018.1	isolate Shanxi Qingling chromosome 5	No
Primate	Microcebus ravelobensis	Golden brown mouse lemur	Manual extraction		VSMG01202577.1	RMR55 scaffold96518	Yes
Primate	Prolemur simus	Greater bamboo lemur	Manual extraction		MPIZ01001128.1	strain KIAN8.4 scaffold1128	No
Primate	Chlorocebus sabaeus	Green monkey	NCBI	db_xref=GeneID:103245714	XM_008016776.2
Primate	Microcebus murinus	Grey mouse lemur	NCBI	db_xref=GeneID:105872549	XM_012766700.2
Primate	Semnopithecus entellus	Hanuman langur	Manual extraction		PVII010029005.1	isolate BS30 SemEnt_scaffold_57983	Yes
Primate	Homo sapiens	Human	NCBI	db_xref=CCDS:CCDS10113.1	NM_004048.4
Primate	Cebus albifrons	Humboldt's white fronted capuchin	Manual extraction		PVKJ010016469.1	isolate BS31 CebAlb_scaffold_32919	No
Primate	Indri indri	Indri	Manual extraction		RJWJ010023553.1	isolate BS62 IndInd_flattened_line_47086	Yes
Primate	Macaca fuscata	Japanese macaque	Manual extraction		BFBW01020130.1	DNA, contig20130	Yes
Primate	Mandrillus sphinx	Mandrill	Manual extraction		SRPC01010361.1	isolate Masph-2018 scaffold736	Yes
Primate	Alouatta palliata	Mantled howler monkey	Manual extraction		PVKV010010596.1	BS02 AloPal_scaffold_21171	Yes
Primate	Microcebus mittermeieri	Mittermeier's mouse lemur	Manual extraction		VSMH01344300.1	MBB011 scaffold52071	Yes
Primate	Aotus nancymaae	Nancy Ma's night monkey	NCBI	db_xref=GeneID:105710084	NM_001308516.1
Primate	Mirza zaza	Northern giant mouse lemur	Manual extraction		VSMD01119799.1	DLC2301 scaffold2705	No
Primate	Microcebus tavaratra	Northern rufous mouse lemur	Manual extraction		VSME01059367.1	RMR71 scaffold20720	Yes
Primate	Nomascus leucogenys	Northern white cheeked gibbon	NCBI	db_xref=GeneID:100591645	XM_030814148.1
Primate	Papio anubis	Olive baboon	NCBI	db_xref=GeneID:100381194	NM_001173535.1
Primate	Erythrocebus patas	Patas monkey	Manual extraction		PVJV010054146.1	BS28 EryPat_scaffold_108252	Yes
Primate	Macaca nemestrina	Southern pig tailed macaque	NCBI	db_xref=GeneID:105491177	XM_011757352.1
Primate	Carlito syrichta	Pilippine tarsier	NCBI	db_xref=GeneID:103254879	XM_008052864.2
Primate	Nasalis larvatus	Proboscis monkey	Manual extraction		PVIX01036022.1	BS101 NasLar_scaffold_71989	No
Primate	Pygathrix nemaeus	Red shanked douc langur	Manual extraction		PVHW010019433.1	BS24 PygNem_scaffold_38832	No
Primate	Microcebus griseorufus	Reddish gray mouse Lemur	Manual extraction		VSMI01255724.1	RMR66 scaffold95751	Yes
Primate	Macaca mulatta	Rhesus macaque	NCBI	db_xref=GeneID:712428,VGNC:VGNC:70203	NM_001047137.1
Primate	Lemur catta	Ring tailed lemur	Manual extraction		PVHV01007940.1	BS26 LemCat_scaffold_15867	Yes
Primate	Hylobates moloch	Silvery gibbon	NCBI	db_xref=GeneID:116482632	XM_032176296.1
Primate	Nycticebus coucang	Slow loris	Manual extraction		PVIV010022991.1	BS32 NycCou_scaffold_45950	Yes
Primate	Cercocebus atys	Sooty mangabey	NCBI	db_xref=GeneID:105588166	XM_012065170.1
Primate	Pongo abelii	Sumatran orangutan	NCBI	db_xref=GeneID:100174579	NM_001134031.1
Primate	Sapajus apella	Tufted capuchin	NCBI	db_xref=GeneID:116564466	XM_032297615.1
Primate	Piliocolobus tephrosceles	Ugandan red colobus	NCBI	db_xref=GeneID:111529486	XM_023196367.1
Primate	Gorilla gorilla	Western gorilla	NCBI	db_xref=GeneID:101132159	XM_004056100.2
Primate	Cebus capucinus	White faced capuchin	Manual extraction		PVIP01026741.1	BS33 PitPit_scaffold_53454	No
Primate	Pithecia pithecia	White faced saki	Manual extraction		LVWQ01006541.1	Cc_AM_T3 Cebus_imitator-1.0-9.432	Yes
Proboscidea	Loxodonta africana	African savanna elephant	NCBI	db_xref=GeneID:100655394	XM_010599688.2
Rodentia	Arvicanthis niloticus	African grass rat	NCBI	db_xref=GeneID:117702602	XM_034493705.1
Rodentia	Grammomys surdaster	African woodland thicket rat	Not available
Rodentia	Mus spretus	Algerian mouse	Manual extraction		LVXV01008564.1	strain SPRET/EiJ ScMYQTh_474_10	No
Rodentia	Marmota marmota	Alpine marmot	NCBI	db_xref=GeneID:107138144	XM_015480712.1
Rodentia	Urocitellus parryii	Arctic ground squirrel	Manual extraction		QVIC01000005.1	AGS 11-09-20 scaffold_4	Yes
Rodentia	Peromyscus aztecus	Aztec mouse	Not available
Rodentia	Myodes glareolus	Bank vole	Manual extraction		MULK01013312.1	2016_BV1 scaffold_2250	No
Rodentia	Rattus rattus	Black rat	NCBI	db_xref=GeneID:116901881	XM_032904088.1
Rodentia	Cavia aperea	Brazilian guinea pig	Manual extraction		AVPZ01000012.1	scaffold10	No
Rodentia	Rattus norvegicus	Brown rat	Manual extraction		JACYVU010000118.1	strain BN/NHsdMcwi contig_118	No
Rodentia	Peromyscus eremicus	Cactus mouse	Manual extraction		CACRXM010000004.1	contig: chr4	No
Rodentia	Acomys cahirinus	Cairo spiny mouse	Manual extraction		PVKX01007446.1	US019 AcoCah_scaffold_14882	Yes
Rodentia	Peromyscus californicus	California mouse	Manual extraction		VALE02034105.1	strain IS Scaffold_42214;HRSCAF=42281	No
Rodentia	Hydrochoerus hydrochaeris	Capybara	Manual extraction		PVLA01010895.1	US065 HydHyd_scaffold_21750	Yes
Rodentia	Cricetulus griseus	Chinese hamster	NCBI	db_xref=GeneID:100689409	NM_001246674.2
Rodentia	Octodon degus	Common degu	NCBI	db_xref=GeneID:101566994	XM_023710896.1
Rodentia	Microtus arvalis	Common vole	Manual extraction		VIIT010012440.1	LVR205A flattened_line_24872	Yes
Rodentia	Hystrix cristata	Crested porcupine	Manual extraction		PVJO010016138.1	US031 HysCri_scaffold_32271	Yes
Rodentia	Fukomys damarensis	Damara mole rat	Manual extraction		JAAHWF010000017.1	Sample0158 HiC_scaffold_17	Yes
Rodentia	Petromus typicus	Dassie rat	Manual extraction		PVIR01056282.1	US052 PetTyp_scaffold_112499	No
Rodentia	Spermophilus dauricus	Daurian ground squirrel	Manual extraction		AXRT01114725.1	scaffold2349_17	Yes
Rodentia	Neotoma lepida	Desert woodrat	Manual extraction		CABHPR010043143.1	contig: 159002	Yes
Rodentia	Cavia porcellus	Domestic guinea pig	NCBI	db_xref=GeneID:100379556	XM_005006080.2
Rodentia	Sciurus carolinensis	Eastern gray squirrel	Manual extraction		LR738591.1	chromosome: 2	Yes
Rodentia	Apodemus sylvaticus	European woodmouse	Manual extraction		LIPJ01008437.1	WM_1_Wirral scaffold8444	No
Rodentia	Glis glis	Fat dormouse	Manual extraction		PVJS01114211.1	US078 GliGli_scaffold_228269	Yes
Rodentia	Psammomys obesus	Fat sand rat	Manual extraction		NESX02000133.1	Psa_ob012049795 scaffold141	Yes
Rodentia	Cricetomys gambianus	Gambian giant pouched rat	Manual extraction		PVKD010003255.1	US082 CriGam_scaffold_6506	Yes
Rodentia	Allactaga bullata	Gobi jerboa	Manual extraction		PVKW010013084.1	US110 AllBul_scaffold_26152	Yes
Rodentia	Mesocricetus auratus	Golden hamster	NCBI	db_xref=GeneID:101843036	XM_005068531.3
Rodentia	Rhombomys opimus	Great gerbil	Manual extraction		REGO01000096.1	Great_gerbil_Xinjiang_2013_1 scaffold00096	No
Rodentia	Thryonomys swinderianus	Greater cane rat	Not available
Rodentia	Marmota monax	Groundhog	Manual extraction		WJEC01008365.1	WC2-LM scf7180000038465.1091039	Yes
Rodentia	Cynomys gunnisoni	Gunnison's prairie dog	Manual extraction		WBRW01012211.1	LCS2019 Contig13474_pilon	No
Rodentia	Muscardinus avellanarius	Hazel dormouse	Manual extraction		PVJB01005764.1	US077 MusAve_scaffold_11506	No
Rodentia	Marmota himalayana	Himalayan marmot	Manual extraction		RAQP01000324.1	scaffold324	No
Rodentia	Sigmodon hispidus	Hipsid cotton rat	Manual extraction		PVIH01000225.1	US029 SigHis_scaffold_448	No
Rodentia	Rhizomys pruinosus	Hoary bamboo rat	Manual extraction		VZQC01005527.1	BR201808 Contig14754	No
Rodentia	Mus musculus	House mouse	NCBI	db_xref=CCDS:CCDS16654.1	NM_009735.3
Rodentia	Apodemus speciosus	Large Japanese field mouse	Manual extraction		BDUI01000646.1	DNA, scaffold: scaffold_646, isolate: IB14-021	Yes
Rodentia	Jaculus jaculus	Lesser Egyptian jerboa	NCBI	db_xref=GeneID:101612964	XM_004660727.2
Rodentia	Perognathus longimembris	Little pocket mouse	Manual extraction		RJWR010001482.1	BS65 PerPac_flattened_line_2961	No
Rodentia	Chinchilla lanigera	Long tailed chinchilla	Manual extraction		JH721876.1	unplaced genomic scaffold scaffold00015	No
Rodentia	Zapus hudsonius	Meadow jumping mouse	Manual extraction		PVHP010051979.1	BS14 ZapHud_scaffold_103928	No
Rodentia	Peromyscus nudipes	Mexican deer mouse	Manual extraction		CABHPH010111771.1	genome assembly, contig: 276758	No
Rodentia	Meriones unguiculatus	Mongolian gerbil	NCBI	db_xref=GeneID:110553258	XM_021645079.1
Rodentia	Cavia tschudii	Montane guinea pig	Manual extraction		PVKK010010936.1	US050 CavTsc_scaffold_21864	Yes
Rodentia	Aplodontia rufa	Mountain beaver	Manual extraction		PVKS010009822.1	BS102 AprRuf_scaffold_19632	No
Rodentia	Octomys mimax	Mountain viscacha rat	Manual extraction		NDGM011120880.1	AO248 13213421	No
Rodentia	Ondatra zibethicus	Muskrat	Manual extraction		PVIU01002973.1	US110 OndZib_scaffold_5937	No
Rodentia	Heterocephalus glaber	Naked mole rat	NCBI	db_xref=GeneID:101702715	XM_021241677.1
Rodentia	Castor canadensis	North American beaver	NCBI	db_xref=GeneID:109692718	XM_020173520.1
Rodentia	Peromyscus maniculatus	North American deer mouse	Manual extraction		RCWR01065922.1	BW contig065922	Yes
Rodentia	Erethizon dorsatum	North American porcupine	Manual extraction		SWEC01026827.1	214976 contig98_97	Yes
Rodentia	Ctenodactylus gundi	Northern gundi	Manual extraction		PVKA01036448.1	BS34 CteSoc_scaffold_72811	Yes
Rodentia	Ellobius talpinus	Northern mole vole	Manual extraction		LOJH01043353.1	ElloTalpinus_01	No
Rodentia	Myocastor coypus	Nutria	Manual extraction		PVJA010037105.1	US051 MyoCoy_scaffold_74121	No
Rodentia	Peromyscus polionotus	Oldfield mouse	Manual extraction		CM010906.2	PO chromosome 4	No
Rodentia	Dipodomys ordii	Ord's kangaroo rat	Manual extraction		ABRO02011877.1	6190 contig_11877	Yes
Rodentia	Dinomys branickii	Pacarana	Manual extraction		PVLD010005134.1	US070 DinBra_scaffold_10261	Yes
Rodentia	Dolichotis patagonum	Patagonian cavy	Manual extraction		PVJX010019356.1	US062 DolPat_scaffold_38686	Yes
Rodentia	Tympanoctomys barrerae	Plains viscacha rat	Manual extraction		NDGN010349522.1	AO245 13411892	No
Rodentia	Peromyscus melanophrys	Plateau mouse	Manual extraction		LZPO01075934.1	417 scaffold_1145	No
Rodentia	Microtus ochrogaster	Prairie vole	NCBI	db_xref=GeneID:101979430	XM_005364363.3
Rodentia	Dasyprocta punctata	Punctate agouti	Manual extraction		RJWM01001949.1	BS37 DasPun_flattened_line_3894	No
Rodentia	Sciurus vulgaris	Red squirrel	Manual extraction		LR738612.1	chromosome: 2	No
Rodentia	Microtus oeconomus	Root vole	Manual extraction		VIIU01007294.1	LVR207A flattened_line_14583	No
Rodentia	Mus caroli	Ryukyu mouse	NCBI	db_xref=GeneID:110310704	XM_021183825.2
Rodentia	Microtus agrestis	Short tailed field vole	Manual extraction		LIQJ01000023.1	FV_M396_Kielder scaffold23	No
Rodentia	Mus pahari	Shrew mouse	NCBI	db_xref=GeneID:110318423	XM_021193472.2
Rodentia	Ctenomys sociabilis	Social tuco tuco	Manual extraction		PVKB01000895.1	US049 CteGun_scaffold_1786	Yes
Rodentia	Xerus inauris	South African ground squirrel	Manual extraction		PVHX01005932.1	US057 XerIna_scaffold_11859	Yes
Rodentia	Pedetes capensis	South African springhare	Manual extraction		NDGN010349522.1	AO245 13411892	No
Rodentia	Onychomys torridus	Southern grasshopper mouse	Manual extraction		PVIT010034016.1	US017 OnyTor_scaffold_67934	Yes
Rodentia	Mastomys coucha	Southern multimammate mouse	Manual extraction		VSBT01000015.1	ucsf_1 pScaffold15	Yes
Rodentia	Dipodomys stephensi	Stephen's kangaroo rat	Manual extraction		PVHN010020209.1	BS19 DipSte_scaffold_40383	Yes
Rodentia	Mus spicilegus	Steppe mouse	Manual extraction		QGOO01036870.1	strain ZRU MUSPFixed36871	Yes
Rodentia	Peromyscus attwateri	Texas deer mouse	Manual extraction		CABHPP010126343.1	contig: 272121	No
Rodentia	Ictidomys tridecemlineatus	Thirteen lined ground squirrel	NCBI	db_xref=GeneID:101964786	XM_005316513.3
Rodentia	Ellobius lutescens	Transcaucasian mole vole	Manual extraction		LOJG01070971.1	ElloLutescens_female_01	Yes
Rodentia	Nannospalax galili	Upper Galilee Mountains blind mole-rat	Manual extraction		KL199143.1	Female #2095 unplaced genomic scaffold scaffold891	No
Rodentia	Marmota vancouverensis	Vancouver marmot	Manual extraction		SAYX01171367.1	RANI-1049 contig645_94	Yes
Rodentia	Peromyscus leucopus	White footed mouse	NCBI	db_xref=GeneID:114699604	XM_028878732.1
Rodentia	Phodopus sungorus	Winter white dwarf hamster	Manual extraction		MCBN011331053.1	SBHNorthAmerica	Yes
Rodentia	Graphiurus murinus	Woodland dormouse	Manual extraction		PVHP010050124.1	BS14 ZapHud_scaffold_100220	No
Rodentia	Marmota flaviventris	Yellow bellied marmot	NCBI	db_xref=GeneID:114083824	XM_027925098.1
Scandentia	Tupaia chinensis	Chinese tree shrew	NCBI	db_xref=GeneID:102500201	XM_006170739.3
Scandentia	Tupaia tana	Large treeshrew	Manual extraction		RJWV010467215.1	BS70 TupTan_flattened_line_934348	No
Sirenia	Trichechus manatus latirostris	Florida manatee	NCBI	db_xref=GeneID:101355878	XM_023735241.1
Tubulidentata	Orycteropus afer	Aardvark	Manual extraction		JH863744.1	unplaced genomic scaffold scaffold00026	Yes
